# Supplementary material for: Development of Methods for the Mapping of Utilities Using Mixture Models: Mapping the AQLQ-S to the EQ-5D-5L and the HUI3 in Patients with Asthma
Source: Value Health. 2018 Jun;21(6):748–57. doi: 10.1016/j.jval.2017.09.017 (PMC6026598; doi:10.1016/j.jval.2017.09.017)
Supplement: Supplementary file 1 — Supplementary material [file mmc1.xls]

## Sheet: Table of results
		b	se	z	pvalue	ll	ul
C1_mu	AQLQ_S	-1.54213	0.272566	-5.65782	1.53311e-08	-2.07634	-1.00791
C1_mu	age10	-0.139941	0.162763	-0.859782	0.389909	-0.45895	0.179069
C1_mu	c.age10#c.age10	0.024467	0.0170099	1.43839	0.150322	-0.00887185	0.0578058
C1_mu	female	-0.173339	0.104743	-1.6549	0.0979444	-0.378631	0.0319531
C1_mu	_cons	3.25231	0.347093	9.37014	7.24369e-21	2.57202	3.9326
C1_lnphi	_cons	2.94837	0.0860111	34.279	1.61456e-257	2.77979	3.11695
C2_mu	AQLQ_S	-0.828618	0.188182	-4.40327	1.06633e-05	-1.19745	-0.459787
C2_mu	age10	-0.365335	0.501303	-0.728771	0.466142	-1.34787	0.617201
C2_mu	c.age10#c.age10	0.105272	0.0479995	2.19318	0.0282944	0.0111943	0.199349
C2_mu	female	-3.73909	0.465862	-8.02618	1.00555e-15	-4.65216	-2.82602
C2_mu	_cons	3.62068	1.59738	2.26664	0.0234119	0.489884	6.75148
C2_lnphi	_cons	3.17025	0.423447	7.48676	7.05934e-14	2.34031	4.00019
C3_mu	AQLQ_S	-0.443355	0.0831721	-5.33057	9.79062e-08	-0.606369	-0.28034
C3_mu	age10	-0.906933	0.35519	-2.55337	0.0106685	-1.60309	-0.210773
C3_mu	c.age10#c.age10	0.0871932	0.039298	2.21877	0.0265025	0.0101705	0.164216
C3_mu	female	0.0904044	0.136325	0.663155	0.507231	-0.176787	0.357596
C3_mu	_cons	4.49412	0.772575	5.81707	5.98879e-09	2.9799	6.00834
C3_lnphi	_cons	1.75347	0.111129	15.7788	4.35698e-56	1.53566	1.97128
Prob_C1	AQLQ_S	-9.42796	2.52141	-3.73916	0.000184635	-14.3698	-4.48609
Prob_C1	age10	-5.42791	2.64786	-2.04992	0.0403721	-10.6176	-0.238194
Prob_C1	c.age10#c.age10	0.673791	0.300789	2.24008	0.0250856	0.0842562	1.26333
Prob_C1	female	1.27458	1.27299	1.00125	0.316706	-1.22043	3.76959
Prob_C1	_cons	15.0376	5.95579	2.52487	0.011574	3.36448	26.7107
Prob_C2	AQLQ_S	-2.25724	1.19117	-1.89498	0.0580953	-4.59188	0.0774094
Prob_C2	age10	-1.31876	1.99296	-0.661711	0.508157	-5.22489	2.58737
Prob_C2	c.age10#c.age10	0.313244	0.227968	1.37407	0.16942	-0.133565	0.760054
Prob_C2	female	3.29669	1.62057	2.03428	0.0419233	0.120436	6.47294
Prob_C2	_cons	-3.65547	4.50292	-0.8118	0.416906	-12.481	5.1701
PM_ub	AQLQ_S	-1.38083	0.224009	-6.16417	7.08516e-10	-1.81988	-0.941781
PM_ub	age10	-1.03042	0.302974	-3.401	0.000671391	-1.62423	-0.436597
PM_ub	c.age10#c.age10	0.0928497	0.0324081	2.86501	0.00416994	0.0293309	0.156368
PM_ub	female	-0.324749	0.183485	-1.76989	0.0767448	-0.684373	0.034875
PM_ub	_cons	2.02218	0.654031	3.09188	0.00198895	0.740306	3.30406
_diparm1	C1_phi	19.0749	1.64065			16.1157	22.5774
_diparm1	C2_phi	23.8134	10.0837			10.3844	54.6085
_diparm1	C3_phi	5.77462	0.641727			4.64441	7.17987

## Sheet: Covariance matrix
		C1_mu	C1_mu	C1_mu	C1_mu	C1_mu	C1_lnphi	C2_mu	C2_mu	C2_mu	C2_mu	C2_mu	C2_lnphi	C3_mu	C3_mu	C3_mu	C3_mu	C3_mu	C3_lnphi	Prob_C1	Prob_C1	Prob_C1	Prob_C1	Prob_C1	Prob_C2	Prob_C2	Prob_C2	Prob_C2	Prob_C2	PM_ub	PM_ub	PM_ub	PM_ub	PM_ub
		AQLQ_S	age10	c.age10#c.age10	female	_cons	_cons	AQLQ_S	age10	c.age10#c.age10	female	_cons	_cons	AQLQ_S	age10	c.age10#c.age10	female	_cons	_cons	AQLQ_S	age10	c.age10#c.age10	female	_cons	AQLQ_S	age10	c.age10#c.age10	female	_cons	AQLQ_S	age10	c.age10#c.age10	female	_cons
C1_mu	AQLQ_S	0.074292	0.00632447	-0.000979727	-0.0058626	-0.0191074	-0.00745727	0.00488454	0.0171678	-0.00166883	0.0112633	-0.0519717	-0.0186639	0.00371361	-0.0223661	0.0022972	0.002612	0.0415686	-0.00148895	-0.186974	-0.327337	0.0347083	0.140759	0.736874	-0.0541846	-0.150841	0.017224	0.133603	0.252049	-0.000530553	-0.000155153	-4.05831e-05	-0.00148123	0.00266195
C1_mu	age10	0.00632447	0.0264918	-0.00272351	-0.00563673	-0.0538107	-0.000127221	0.000521695	0.00169212	-0.000184393	0.00302624	-0.00616621	-0.002232	0.00194649	-0.000560809	4.11408e-05	0.00142974	-0.00291918	0.00168617	-0.0244552	0.00405185	-0.000433515	0.0385541	-0.0291462	0.000729645	0.0132045	-0.00139945	0.0195967	-0.0450172	0.000241361	-3.86011e-05	-8.34258e-06	-0.0011043	0.000879647
C1_mu	c.age10#c.age10	-0.000979727	-0.00272351	0.000289337	0.00060429	0.00539902	3.13021e-05	-4.52696e-05	-0.000169134	1.82345e-05	-0.000305569	0.000617879	0.000237641	-0.000217016	0.000161934	-1.43808e-05	-0.000152164	9.38719e-05	-0.000160478	0.00277413	0.000894233	-8.62724e-05	-0.00442342	7.88519e-05	-6.96611e-06	-0.000596089	7.04493e-05	-0.00211216	0.00276495	-3.18622e-05	4.42566e-06	1.15836e-06	0.000129088	-0.000104663
C1_mu	female	-0.0058626	-0.00563673	0.00060429	0.0109711	0.00516722	-0.00106629	0.00289862	0.0068473	-0.000708723	0.00577533	-0.0218774	-0.00626194	-0.00136375	-4.70288e-05	0.000121901	-0.00178677	0.00147046	-0.0015041	-0.0197286	0.0424338	-0.00346035	-0.0139466	-0.0665881	-0.0278676	0.00558697	0.000609603	0.0158998	-0.016724	-0.000378122	-0.000860406	0.000105079	5.84588e-05	0.00169234
C1_mu	_cons	-0.0191074	-0.0538107	0.00539902	0.00516722	0.120473	0.00445991	-0.00430823	-0.0123525	0.00128359	-0.0136698	0.0406003	0.0137077	-0.0032883	0.00315048	-0.000384687	-0.00175236	0.00110347	-0.00252471	0.108721	-0.00367681	-0.000616549	-0.0871818	0.0184838	0.0286476	-0.0175637	0.000673842	-0.0752898	0.0885466	0.000198598	0.000892123	-6.8918e-05	0.00272429	-0.00414422
C1_lnphi	_cons	-0.00745727	-0.000127221	3.13021e-05	-0.00106629	0.00445991	0.00739791	-0.00268897	-0.00848748	0.000856534	-0.00697121	0.0263145	0.00973432	2.61979e-05	0.0044072	-0.000519691	0.000801347	-0.00941126	0.00058939	0.0802242	0.0520882	-0.00648292	-0.0287722	-0.143538	0.0315403	0.0363782	-0.00474438	-0.0419304	-0.0666208	0.000589288	0.000914043	-8.88948e-05	0.000862752	-0.00290681
C2_mu	AQLQ_S	0.00488454	0.000521695	-4.52696e-05	0.00289862	-0.00430823	-0.00268897	0.0354126	0.0593686	-0.0061517	0.0436628	-0.197807	-0.0508412	-0.00192767	-0.0138701	0.0019119	0.00167442	0.0240382	-0.004201	-0.184106	-0.143993	0.020114	0.0965158	0.314313	-0.138471	-0.134464	0.0204714	0.182539	0.155833	-0.000233301	-0.000114668	3.22252e-06	-6.74392e-05	0.000526456
C2_mu	age10	0.0171678	0.00169212	-0.000169134	0.0068473	-0.0123525	-0.00848748	0.0593686	0.251305	-0.0237931	0.128813	-0.771333	-0.138221	-0.00569268	-0.0336662	0.00470554	0.00660025	0.0588662	-0.00947095	-0.429628	-0.321801	0.0447874	0.243082	0.715386	-0.295306	-0.28442	0.0444141	0.461054	0.267669	-0.000858133	0.000523436	-7.91025e-05	-0.000159291	-8.93814e-05
C2_mu	c.age10#c.age10	-0.00166883	-0.000184393	1.82345e-05	-0.000708723	0.00128359	0.000856534	-0.0061517	-0.0237931	0.00230395	-0.0121393	0.0716754	0.013721	0.000579456	0.00332103	-0.000465185	-0.000640542	-0.00583486	0.000920193	0.044579	0.031936	-0.00447608	-0.0245921	-0.0717392	0.0306686	0.0292462	-0.00451631	-0.0463899	-0.0299636	8.60178e-05	-4.93908e-05	7.58319e-06	2.36092e-05	2.56934e-07
C2_mu	female	0.0112633	0.00302624	-0.000305569	0.00577533	-0.0136698	-0.00697121	0.0436628	0.128813	-0.0121393	0.217027	-0.532792	-0.174253	-0.00743119	-0.020259	0.00324625	0.0115415	0.0337906	-0.00202026	-0.335041	-0.160366	0.0243093	0.21416	0.369163	-0.167794	-0.00336715	0.0116961	0.343596	-0.287403	-0.000327187	-0.00160015	0.000179782	0.000208646	0.00322257
C2_mu	_cons	-0.0519717	-0.00616621	0.000617879	-0.0218774	0.0406003	0.0263145	-0.197807	-0.771333	0.0716754	-0.532792	2.55161	0.502977	0.0200242	0.105992	-0.0150937	-0.0257548	-0.182505	0.0280074	1.33275	0.975969	-0.1367	-0.793094	-2.14431	0.882851	0.729201	-0.124519	-1.45898	-0.383578	0.00238674	1.0089e-05	5.42118e-05	-5.8058e-05	-0.00233821
C2_lnphi	_cons	-0.0186639	-0.002232	0.000237641	-0.00626194	0.0137077	0.00973432	-0.0508412	-0.138221	0.013721	-0.174253	0.502977	0.179308	0.00579666	0.0293671	-0.00423177	-0.00933109	-0.0503127	0.0052008	0.500862	0.347115	-0.0478132	-0.269041	-0.794713	0.264312	0.173967	-0.0321454	-0.437768	-0.052337	0.000768184	0.00158862	-0.000169454	-6.53382e-05	-0.00376428
C3_mu	AQLQ_S	0.00371361	0.00194649	-0.000217016	-0.00136375	-0.0032883	2.61979e-05	-0.00192767	-0.00569268	0.000579456	-0.00743119	0.0200242	0.00579666	0.0069176	0.000147059	-0.000197584	-0.000956584	-0.00857682	-0.000154671	-0.0326001	-0.0310798	0.00317572	0.0196235	0.0628789	0.00495613	-0.0112664	0.000706519	-0.00145939	0.0245894	-0.000100621	0.000156305	-2.08674e-05	0.000252471	-0.00033751
C3_mu	age10	-0.0223661	-0.000560809	0.000161934	-4.70288e-05	0.00315048	0.0044072	-0.0138701	-0.0336662	0.00332103	-0.020259	0.105992	0.0293671	0.000147059	0.12616	-0.0137595	-0.00455008	-0.265325	0.00777783	0.151182	0.317747	-0.0364796	-0.158169	-0.681006	0.145655	0.227451	-0.0289208	-0.200195	-0.378974	-0.000246766	0.000822363	-7.55692e-05	0.00018795	-0.00213895
C3_mu	c.age10#c.age10	0.0022972	4.11408e-05	-1.43808e-05	0.000121901	-0.000384687	-0.000519691	0.0019119	0.00470554	-0.000465185	0.00324625	-0.0150937	-0.00423177	-0.000197584	-0.0137595	0.00154433	0.000598271	0.0282888	-0.000918536	-0.0191802	-0.0345896	0.00410127	0.0183405	0.0737925	-0.0185859	-0.0252619	0.00335578	0.0254071	0.0391924	2.61577e-05	-9.00482e-05	8.56584e-06	-2.69539e-05	0.000235636
C3_mu	female	0.002612	0.00142974	-0.000152164	-0.00178677	-0.00175236	0.000801347	0.00167442	0.00660025	-0.000640542	0.0115415	-0.0257548	-0.00933109	-0.000956584	-0.00455008	0.000598271	0.0185844	-0.000496856	0.00286696	0.0184495	-0.0435958	0.0045379	0.0396139	0.0507969	0.00665611	-0.00739308	0.00103924	0.0266244	-0.0102608	0.000237865	-0.00011289	1.07635e-05	-7.16063e-05	0.000152087
C3_mu	_cons	0.0415686	-0.00291918	9.38719e-05	0.00147046	0.00110347	-0.00941126	0.0240382	0.0588662	-0.00583486	0.0337906	-0.182505	-0.0503127	-0.00857682	-0.265325	0.0282888	-0.000496856	0.596872	-0.0133375	-0.215147	-0.587763	0.0658015	0.257575	1.30334	-0.267312	-0.439809	0.0544742	0.345689	0.792076	0.00061086	-0.00197514	0.000189524	-0.000733793	0.00504795
C3_lnphi	_cons	-0.00148895	0.00168617	-0.000160478	-0.0015041	-0.00252471	0.00058939	-0.004201	-0.00947095	0.000920193	-0.00202026	0.0280074	0.0052008	-0.000154671	0.00777783	-0.000918536	0.00286696	-0.0133375	0.0123496	0.0184871	0.0255691	-0.00365102	-0.00206398	-0.0633275	0.0359341	0.0385123	-0.00559378	-0.031791	-0.0546915	2.36264e-05	0.000315132	-3.09393e-05	2.27367e-05	-0.000703789
Prob_C1	AQLQ_S	-0.186974	-0.0244552	0.00277413	-0.0197286	0.108721	0.0802242	-0.184106	-0.429628	0.044579	-0.335041	1.33275	0.500862	-0.0326001	0.151182	-0.0191802	0.0184495	-0.215147	0.0184871	6.3575	4.50714	-0.55353	-2.13714	-11.2518	1.91506	2.70223	-0.34213	-2.60845	-4.79241	0.00788757	0.0134545	-0.00129435	-0.00849063	-0.0300014
Prob_C1	age10	-0.327337	0.00405185	0.000894233	0.0424338	-0.00367681	0.0520882	-0.143993	-0.321801	0.031936	-0.160366	0.975969	0.347115	-0.0310798	0.317747	-0.0345896	-0.0435958	-0.587763	0.0255691	4.50714	7.01117	-0.788635	-2.41107	-15.4896	1.49154	4.06162	-0.473659	-2.44115	-7.40634	0.00456676	0.0169903	-0.00142644	-0.0120488	-0.0382785
Prob_C1	c.age10#c.age10	0.0347083	-0.000433515	-8.62724e-05	-0.00346035	-0.000616549	-0.00648292	0.020114	0.0447874	-0.00447608	0.0243093	-0.1367	-0.0478132	0.00317572	-0.0364796	0.00410127	0.0045379	0.0658015	-0.00365102	-0.55353	-0.788635	0.0904739	0.286225	1.74054	-0.201727	-0.475658	0.0568071	0.309889	0.849515	-0.000640603	-0.00181327	0.000149758	0.00136941	0.00416307
Prob_C1	female	0.140759	0.0385541	-0.00442342	-0.0139466	-0.0871818	-0.0287722	0.0965158	0.243082	-0.0245921	0.21416	-0.793094	-0.269041	0.0196235	-0.158169	0.0183405	0.0396139	0.257575	-0.00206398	-2.13714	-2.41107	0.286225	1.6205	5.07926	-0.953756	-1.44255	0.18458	1.59075	2.23318	-0.00255367	-0.00915595	0.00087287	0.000905263	0.0219565
Prob_C1	_cons	0.736874	-0.0291462	7.88519e-05	-0.0665881	0.0184838	-0.143538	0.314313	0.715386	-0.0717392	0.369163	-2.14431	-0.794713	0.0628789	-0.681006	0.0737925	0.0507969	1.30334	-0.0633275	-11.2518	-15.4896	1.74054	5.07926	35.4714	-3.40536	-8.83914	1.02531	5.3456	16.5557	-0.0111306	-0.0405796	0.00353509	0.0264822	0.0905415
Prob_C2	AQLQ_S	-0.0541846	0.000729645	-6.96611e-06	-0.0278676	0.0286476	0.0315403	-0.138471	-0.295306	0.0306686	-0.167794	0.882851	0.264312	0.00495613	0.145655	-0.0185859	0.00665611	-0.267312	0.0359341	1.91506	1.49154	-0.201727	-0.953756	-3.40536	1.41888	1.38513	-0.196502	-1.56922	-2.14014	0.00295366	0.00439269	-0.000411333	-0.000592716	-0.0116851
Prob_C2	age10	-0.150841	0.0132045	-0.000596089	0.00558697	-0.0175637	0.0363782	-0.134464	-0.28442	0.0292462	-0.00336715	0.729201	0.173967	-0.0112664	0.227451	-0.0252619	-0.00739308	-0.439809	0.0385123	2.70223	4.06162	-0.475658	-1.44255	-8.83914	1.38513	3.97189	-0.441871	-1.64321	-8.39603	0.00329602	0.0150188	-0.00142515	-0.00548603	-0.0329941
Prob_C2	c.age10#c.age10	0.017224	-0.00139945	7.04493e-05	0.000609603	0.000673842	-0.00474438	0.0204714	0.0444141	-0.00451631	0.0116961	-0.124519	-0.0321454	0.000706519	-0.0289208	0.00335578	0.00103924	0.0544742	-0.00559378	-0.34213	-0.473659	0.0568071	0.18458	1.02531	-0.196502	-0.441871	0.0519695	0.239316	0.863716	-0.000439456	-0.00166464	0.000156404	0.000596212	0.00373356
Prob_C2	female	0.133603	0.0195967	-0.00211216	0.0158998	-0.0752898	-0.0419304	0.182539	0.461054	-0.0463899	0.343596	-1.45898	-0.437768	-0.00145939	-0.200195	0.0254071	0.0266244	0.345689	-0.031791	-2.60845	-2.44115	0.309889	1.59075	5.3456	-1.56922	-1.64321	0.239316	2.62623	1.68485	-0.00334167	-0.00983937	0.000948503	0.00113369	0.0234331
Prob_C2	_cons	0.252049	-0.0450172	0.00276495	-0.016724	0.0885466	-0.0666208	0.155833	0.267669	-0.0299636	-0.287403	-0.383578	-0.052337	0.0245894	-0.378974	0.0391924	-0.0102608	0.792076	-0.0546915	-4.79241	-7.40634	0.849515	2.23318	16.5557	-2.14014	-8.39603	0.863716	1.68485	20.2763	-0.00625957	-0.0280965	0.0027006	0.010452	0.0613496
PM_ub	AQLQ_S	-0.000530553	0.000241361	-3.18622e-05	-0.000378122	0.000198598	0.000589288	-0.000233301	-0.000858133	8.60178e-05	-0.000327187	0.00238674	0.000768184	-0.000100621	-0.000246766	2.61577e-05	0.000237865	0.00061086	2.36264e-05	0.00788757	0.00456676	-0.000640603	-0.00255367	-0.0111306	0.00295366	0.00329602	-0.000439456	-0.00334167	-0.00625957	0.05018	0.0039545	-0.000492224	-0.00232398	-0.0228047
PM_ub	age10	-0.000155153	-3.86011e-05	4.42566e-06	-0.000860406	0.000892123	0.000914043	-0.000114668	0.000523436	-4.93908e-05	-0.00160015	1.0089e-05	0.00158862	0.000156305	0.000822363	-9.00482e-05	-0.00011289	-0.00197514	0.000315132	0.0134545	0.0169903	-0.00181327	-0.00915595	-0.0405796	0.00439269	0.0150188	-0.00166464	-0.00983937	-0.0280965	0.0039545	0.0917933	-0.00964607	-0.00515971	-0.188476
PM_ub	c.age10#c.age10	-4.05831e-05	-8.34258e-06	1.15836e-06	0.000105079	-6.8918e-05	-8.88948e-05	3.22252e-06	-7.91025e-05	7.58319e-06	0.000179782	5.42118e-05	-0.000169454	-2.08674e-05	-7.55692e-05	8.56584e-06	1.07635e-05	0.000189524	-3.09393e-05	-0.00129435	-0.00142644	0.000149758	0.00087287	0.00353509	-0.000411333	-0.00142515	0.000156404	0.000948503	0.0027006	-0.000492224	-0.00964607	0.00105029	0.000679334	0.0190491
PM_ub	female	-0.00148123	-0.0011043	0.000129088	5.84588e-05	0.00272429	0.000862752	-6.74392e-05	-0.000159291	2.36092e-05	0.000208646	-5.8058e-05	-6.53382e-05	0.000252471	0.00018795	-2.69539e-05	-7.16063e-05	-0.000733793	2.27367e-05	-0.00849063	-0.0120488	0.00136941	0.000905263	0.0264822	-0.000592716	-0.00548603	0.000596212	0.00113369	0.010452	-0.00232398	-0.00515971	0.000679334	0.0336668	-0.0114224
PM_ub	_cons	0.00266195	0.000879647	-0.000104663	0.00169234	-0.00414422	-0.00290681	0.000526456	-8.93814e-05	2.56934e-07	0.00322257	-0.00233821	-0.00376428	-0.00033751	-0.00213895	0.000235636	0.000152087	0.00504795	-0.000703789	-0.0300014	-0.0382785	0.00416307	0.0219565	0.0905415	-0.0116851	-0.0329941	0.00373356	0.0234331	0.0613496	-0.0228047	-0.188476	0.0190491	-0.0114224	0.427756
