# Supplementary material for: Development of Methods for the Mapping of Utilities Using Mixture Models: Mapping the AQLQ-S to the EQ-5D-5L and the HUI3 in Patients with Asthma
Source: Value Health. 2018 Jun;21(6):748–57. doi: 10.1016/j.jval.2017.09.017 (PMC6026598; doi:10.1016/j.jval.2017.09.017)
Supplement: Supplementary file 2 — Supplementary material [file mmc2.xls]

## Sheet: Table of results
		b	se	z	pvalue	ll	ul
Comp_1	AQLQ_S	-0.133748	0.0322944	-4.14152	3.45009e-05	-0.197044	-0.0704521
Comp_1	age10	-0.0417143	0.0131445	-3.17353	0.00150598	-0.067477	-0.0159517
Comp_1	c.age10#c.age10	0.00409953	0.00133388	3.07338	0.00211651	0.00148516	0.00671389
Comp_1	female	-0.016016	0.00801425	-1.99844	0.0456689	-0.0317236	-0.000308365
Comp_1	_cons	1.04582	0.0294832	35.4718	1.33717e-275	0.988036	1.10361
Comp_2	AQLQ_S	-0.0378326	0.0225599	-1.67699	0.0935452	-0.0820492	0.00638395
Comp_2	age10	-0.109608	0.448941	-0.244148	0.807116	-0.989515	0.770299
Comp_2	c.age10#c.age10	0.0223881	0.0376472	0.59468	0.552057	-0.0513991	0.0961753
Comp_2	female	-0.136588	0.0504706	-2.70629	0.00680398	-0.235509	-0.0376675
Comp_2	_cons	0.521741	1.30672	0.399274	0.689691	-2.03939	3.08287
Comp_3	AQLQ_S	-0.0446106	0.0130203	-3.42623	0.000612013	-0.0701299	-0.0190913
Comp_3	age10	-0.0345456	0.0305491	-1.13082	0.258129	-0.0944206	0.0253294
Comp_3	c.age10#c.age10	0.00320594	0.0037683	0.850765	0.3949	-0.0041798	0.0105917
Comp_3	female	-0.0233555	0.0157789	-1.48017	0.138827	-0.0542817	0.00757061
Comp_3	_cons	0.987449	0.0603897	16.3513	4.25909e-60	0.869087	1.10581
Prob_C1	AQLQ_S	-7.4194	1.66841	-4.447	8.7079e-06	-10.6894	-4.14938
Prob_C1	age10	-0.829257	0.880454	-0.941852	0.346268	-2.55492	0.896401
Prob_C1	c.age10#c.age10	0.172217	0.111685	1.54198	0.123078	-0.0466825	0.391116
Prob_C1	female	-0.0835917	0.535268	-0.156168	0.875901	-1.1327	0.965514
Prob_C1	_cons	3.05614	1.82794	1.6719	0.0945435	-0.526559	6.63885
Prob_C2	AQLQ_S	0.488709	0.295612	1.65321	0.0982877	-0.0906795	1.0681
Prob_C2	age10	2.80436	0.985965	2.84428	0.00445118	0.871905	4.73682
Prob_C2	c.age10#c.age10	-0.199877	0.100919	-1.98056	0.0476402	-0.397676	-0.00207892
Prob_C2	female	-0.0318397	0.430586	-0.0739449	0.941054	-0.875774	0.812094
Prob_C2	_cons	-10.7355	2.85594	-3.75902	0.000170579	-16.3331	-5.138
lns_1	_cons	-2.87711	0.0753651	-38.1756	0	-3.02482	-2.72939
lns_2	_cons	-1.8856	0.198007	-9.52292	1.68384e-21	-2.27369	-1.49752
lns_3	_cons	-2.07651	0.101497	-20.4589	5.00717e-93	-2.27544	-1.87758
_diparm1	sigma1	0.0562974	0.00424286			0.0485666	0.0652588
_diparm1	sigma2	0.151737	0.0300451			0.102932	0.223685
_diparm1	sigma3	0.125367	0.0127244			0.102752	0.15296

## Sheet: Covariance matrix
		Comp_1	Comp_1	Comp_1	Comp_1	Comp_1	Comp_2	Comp_2	Comp_2	Comp_2	Comp_2	Comp_3	Comp_3	Comp_3	Comp_3	Comp_3	Prob_C1	Prob_C1	Prob_C1	Prob_C1	Prob_C1	Prob_C2	Prob_C2	Prob_C2	Prob_C2	Prob_C2	lns_1	lns_2	lns_3
		AQLQ_S	age10	c.age10#c.age10	female	_cons	AQLQ_S	age10	c.age10#c.age10	female	_cons	AQLQ_S	age10	c.age10#c.age10	female	_cons	AQLQ_S	age10	c.age10#c.age10	female	_cons	AQLQ_S	age10	c.age10#c.age10	female	_cons	_cons	_cons	_cons
Comp_1	AQLQ_S	0.00104293	1.05803e-05	-3.46564e-06	-8.26748e-05	-2.85903e-05	3.03562e-05	0.000808484	-6.41998e-05	1.84066e-05	-0.00262209	5.50486e-05	-6.7181e-05	5.48628e-06	-7.45712e-06	1.91689e-05	0.0197233	0.00251617	-0.000400347	0.00204943	-0.0053119	-0.000965629	0.00302285	-0.000248952	0.000784927	-0.00809667	0.000331142	-0.000344178	0.000519062
Comp_1	age10	1.05803e-05	0.000172777	-1.72476e-05	-1.93316e-05	-0.000372083	-2.25749e-06	-0.000103052	9.38832e-06	-2.57982e-05	0.000289098	6.39276e-06	-3.06463e-05	1.91068e-06	1.09441e-06	7.53565e-05	0.00379718	0.00040621	-0.000155225	0.00016731	-0.000661077	0.000301072	6.91429e-05	-3.73168e-05	-0.000196511	7.14115e-05	-0.000243459	4.07676e-05	2.01452e-05
Comp_1	c.age10#c.age10	-3.46564e-06	-1.72476e-05	1.77925e-06	2.20917e-06	3.57311e-05	2.19601e-07	1.4726e-05	-1.31204e-06	2.7222e-06	-4.17511e-05	-1.08635e-06	2.85343e-06	-1.58153e-07	1.02358e-07	-6.66859e-06	-0.000468032	-9.07527e-05	2.23268e-05	-4.17204e-05	0.000183623	-3.09324e-05	-2.27681e-05	6.0302e-06	1.8108e-05	1.35543e-05	2.47234e-05	-5.86773e-06	-1.2169e-06
Comp_1	female	-8.26748e-05	-1.93316e-05	2.20917e-06	6.42282e-05	1.15025e-05	2.20597e-06	-0.000203751	1.68464e-05	-9.74913e-06	0.000609554	4.63095e-06	1.8301e-05	-2.18995e-06	-1.86525e-05	-2.21726e-05	-0.000128266	0.00036985	-7.13591e-05	-0.000519872	-0.000285207	0.000238191	-0.000286079	2.98063e-06	-0.000260146	0.00119451	-0.000116943	7.39617e-05	-5.7149e-05
Comp_1	_cons	-2.85903e-05	-0.000372083	3.57311e-05	1.15025e-05	0.000869258	2.18884e-06	-9.48316e-05	5.89123e-06	5.28012e-05	0.000330023	-1.07002e-07	8.01407e-05	-6.15335e-06	-1.38168e-06	-0.000197987	-0.0065685	0.000266732	0.000183059	0.000460976	-0.00188656	-0.000505218	5.12792e-05	2.28445e-05	0.000459714	0.000203145	0.000503124	5.11103e-05	-0.000148338
Comp_2	AQLQ_S	3.03562e-05	-2.25749e-06	2.19601e-07	2.20597e-06	2.18884e-06	0.000508949	-0.000116013	6.49214e-06	7.3498e-05	-0.000551975	5.29624e-05	-1.6562e-05	-1.99897e-06	-4.75209e-05	3.83383e-05	-0.0021061	-0.00109622	0.000145858	-0.000205693	0.00280079	0.00282095	-0.00476783	0.000334713	-0.000372944	0.0101474	7.94206e-05	-0.000405112	0.000180122
Comp_2	age10	0.000808484	-0.000103052	1.4726e-05	-0.000203751	-9.48316e-05	-0.000116013	0.201548	-0.0168803	-0.00518078	-0.584944	-0.00337627	-0.00695158	0.0010583	0.000853816	0.0101957	0.0477343	-0.100336	0.0154858	0.0053139	0.181318	-0.0635574	0.0811702	0.0115149	0.0148272	-0.665386	0.00461632	-0.0721878	0.0340909
Comp_2	c.age10#c.age10	-6.41998e-05	9.38832e-06	-1.31204e-06	1.68464e-05	5.89123e-06	6.49214e-06	-0.0168803	0.00141731	0.000449473	0.048842	0.000279094	0.000570064	-8.72909e-05	-7.15567e-05	-0.000831756	-0.00385169	0.00863662	-0.00132799	-0.00037319	-0.0155453	0.00525355	-0.00599338	-0.00103812	-0.0011747	0.0534589	-0.000378022	0.00596167	-0.00279733
Comp_2	female	1.84066e-05	-2.57982e-05	2.7222e-06	-9.74913e-06	5.28012e-05	7.3498e-05	-0.00518078	0.000449473	0.00254728	0.0127175	-4.19639e-06	-7.50855e-06	-7.49441e-07	0.00014119	-1.66225e-05	-0.00841488	0.0036159	-0.000356851	-0.000405642	-0.00523798	-0.00067246	0.00422374	-0.000804758	0.00966649	-0.0064225	0.000290334	-8.45886e-05	-0.000590701
Comp_2	_cons	-0.00262209	0.000289098	-4.17511e-05	0.000609554	0.000330023	-0.000551975	-0.584944	0.048842	0.0127175	1.70753	0.00991741	0.0209277	-0.00315014	-0.00246738	-0.0309218	-0.135669	0.283684	-0.0440756	-0.0186323	-0.518208	0.183592	-0.261092	-0.0309922	-0.0523515	2.01761	-0.0143232	0.215752	-0.102346
Comp_3	AQLQ_S	5.50486e-05	6.39276e-06	-1.08635e-06	4.63095e-06	-1.07002e-07	5.29624e-05	-0.00337627	0.000279094	-4.19639e-06	0.00991741	0.000169528	0.000150853	-2.44338e-05	-4.75662e-05	-0.000300844	0.00142005	0.00199807	-0.000359992	0.00066042	-0.0034946	0.00175556	-0.00237525	-0.00015844	-0.000907675	0.0149479	-0.000121605	0.00135492	-0.000680053
Comp_3	age10	-6.7181e-05	-3.06463e-05	2.85343e-06	1.8301e-05	8.01407e-05	-1.6562e-05	-0.00695158	0.000570064	-7.50855e-06	0.0209277	0.000150853	0.000933244	-0.000111695	-7.85491e-05	-0.00174925	-0.00288783	0.000431772	-0.000204747	-0.00128285	-6.64454e-05	0.00281754	-0.00588875	-0.000149065	-0.00235496	0.0337319	-0.000243633	0.00318593	-0.00162981
Comp_3	c.age10#c.age10	5.48628e-06	1.91068e-06	-1.58153e-07	-2.18995e-06	-6.15335e-06	-1.99897e-06	0.0010583	-8.72909e-05	-7.49441e-07	-0.00315014	-2.44338e-05	-0.000111695	1.42001e-05	1.21029e-05	0.000199457	0.000109934	-0.000235671	5.56681e-05	0.000141742	0.000364227	-0.000457872	0.000796427	3.62887e-05	0.000325293	-0.00482229	4.00339e-05	-0.000466217	0.000225185
Comp_3	female	-7.45712e-06	1.09441e-06	1.02358e-07	-1.86525e-05	-1.38168e-06	-4.75209e-05	0.000853816	-7.15567e-05	0.00014119	-0.00246738	-4.75662e-05	-7.85491e-05	1.21029e-05	0.000248975	2.62578e-06	-0.00256391	-0.00201119	0.000325763	-0.000674213	0.00320046	-0.000897926	0.000163423	0.000128508	0.00161734	-0.00386498	3.54007e-05	-0.000282979	-2.01156e-05
Comp_3	_cons	1.91689e-05	7.53565e-05	-6.66859e-06	-2.21726e-05	-0.000197987	3.83383e-05	0.0101957	-0.000831756	-1.66225e-05	-0.0309218	-0.000300844	-0.00174925	0.000199457	2.62578e-06	0.00364691	0.00645753	0.00132077	6.65967e-05	0.00115448	-0.00453991	-0.00390752	0.00936713	0.000128789	0.00308458	-0.0517156	0.000267244	-0.00480892	0.00259663
Prob_C1	AQLQ_S	0.0197233	0.00379718	-0.000468032	-0.000128266	-0.0065685	-0.0021061	0.0477343	-0.00385169	-0.00841488	-0.135669	0.00142005	-0.00288783	0.000109934	-0.00256391	0.00645753	2.78358	0.419152	-0.0852791	-0.0297378	-1.04666	0.0353501	0.166296	-0.0159672	-0.0560852	-0.480199	-0.0402353	-0.0110763	0.0162634
Prob_C1	age10	0.00251617	0.00040621	-9.07527e-05	0.00036985	0.000266732	-0.00109622	-0.100336	0.00863662	0.0036159	0.283684	0.00199807	0.000431772	-0.000235671	-0.00201119	0.00132077	0.419152	0.7752	-0.094151	0.0492268	-1.55244	-0.0100419	0.282449	-0.0416389	0.0129968	-0.304387	-0.000966153	0.0388562	-0.0117575
Prob_C1	c.age10#c.age10	-0.000400347	-0.000155225	2.23268e-05	-7.13591e-05	0.000183059	0.000145858	0.0154858	-0.00132799	-0.000356851	-0.0440756	-0.000359992	-0.000204747	5.56681e-05	0.000325763	6.65967e-05	-0.0852791	-0.094151	0.0124736	-0.00842621	0.185971	-0.00217922	-0.0338822	0.00553813	-0.000476581	0.0274989	0.000988079	-0.00603945	0.00184743
Prob_C1	female	0.00204943	0.00016731	-4.17204e-05	-0.000519872	0.000460976	-0.000205693	0.0053139	-0.00037319	-0.000405642	-0.0186323	0.00066042	-0.00128285	0.000141742	-0.000674213	0.00115448	-0.0297378	0.0492268	-0.00842621	0.286512	-0.155003	-0.017551	0.0672073	-0.00746981	0.0599795	-0.164852	0.00647028	-0.0037477	0.00533512
Prob_C1	_cons	-0.0053119	-0.000661077	0.000183623	-0.000285207	-0.00188656	0.00280079	0.181318	-0.0155453	-0.00523798	-0.518208	-0.0034946	-6.64454e-05	0.000364227	0.00320046	-0.00453991	-1.04666	-1.55244	0.185971	-0.155003	3.34138	0.0146801	-0.554425	0.0787564	-0.0328798	0.684109	0.0121289	-0.0738473	0.0290429
Prob_C2	AQLQ_S	-0.000965629	0.000301072	-3.09324e-05	0.000238191	-0.000505218	0.00282095	-0.0635574	0.00525355	-0.00067246	0.183592	0.00175556	0.00281754	-0.000457872	-0.000897926	-0.00390752	0.0353501	-0.0100419	-0.00217922	-0.017551	0.0146801	0.0873864	-0.082866	0.000345682	-0.0250702	0.301776	-0.00629094	0.0238719	-0.0118253
Prob_C2	age10	0.00302285	6.91429e-05	-2.27681e-05	-0.000286079	5.12792e-05	-0.00476783	0.0811702	-0.00599338	0.00422374	-0.261092	-0.00237525	-0.00588875	0.000796427	0.000163423	0.00936713	0.166296	0.282449	-0.0338822	0.0672073	-0.554425	-0.082866	0.972127	-0.0875453	0.0352158	-2.53921	0.003516	-0.0325561	0.0231801
Prob_C2	c.age10#c.age10	-0.000248952	-3.73168e-05	6.0302e-06	2.98063e-06	2.28445e-05	0.000334713	0.0115149	-0.00103812	-0.000804758	-0.0309922	-0.00015844	-0.000149065	3.62887e-05	0.000128508	0.000128789	-0.0159672	-0.0416389	0.00553813	-0.00746981	0.0787564	0.000345682	-0.0875453	0.0101847	-0.00157796	0.17499	0.000201126	-0.00461776	0.00112734
Prob_C2	female	0.000784927	-0.000196511	1.8108e-05	-0.000260146	0.000459714	-0.000372944	0.0148272	-0.0011747	0.00966649	-0.0523515	-0.000907675	-0.00235496	0.000325293	0.00161734	0.00308458	-0.0560852	0.0129968	-0.000476581	0.0599795	-0.0328798	-0.0250702	0.0352158	-0.00157796	0.185405	-0.236918	0.00495853	-0.00767411	0.00499911
Prob_C2	_cons	-0.00809667	7.14115e-05	1.35543e-05	0.00119451	0.000203145	0.0101474	-0.665386	0.0534589	-0.0064225	2.01761	0.0149479	0.0337319	-0.00482229	-0.00386498	-0.0517156	-0.480199	-0.304387	0.0274989	-0.164852	0.684109	0.301776	-2.53921	0.17499	-0.236918	8.15637	-0.0168241	0.279622	-0.146018
lns_1	_cons	0.000331142	-0.000243459	2.47234e-05	-0.000116943	0.000503124	7.94206e-05	0.00461632	-0.000378022	0.000290334	-0.0143232	-0.000121605	-0.000243633	4.00339e-05	3.54007e-05	0.000267244	-0.0402353	-0.000966153	0.000988079	0.00647028	0.0121289	-0.00629094	0.003516	0.000201126	0.00495853	-0.0168241	0.0056799	-0.0022617	0.00165326
lns_2	_cons	-0.000344178	4.07676e-05	-5.86773e-06	7.39617e-05	5.11103e-05	-0.000405112	-0.0721878	0.00596167	-8.45886e-05	0.215752	0.00135492	0.00318593	-0.000466217	-0.000282979	-0.00480892	-0.0110763	0.0388562	-0.00603945	-0.0037477	-0.0738473	0.0238719	-0.0325561	-0.00461776	-0.00767411	0.279622	-0.0022617	0.0392067	-0.0147781
lns_3	_cons	0.000519062	2.01452e-05	-1.2169e-06	-5.7149e-05	-0.000148338	0.000180122	0.0340909	-0.00279733	-0.000590701	-0.102346	-0.000680053	-0.00162981	0.000225185	-2.01156e-05	0.00259663	0.0162634	-0.0117575	0.00184743	0.00533512	0.0290429	-0.0118253	0.0231801	0.00112734	0.00499911	-0.146018	0.00165326	-0.0147781	0.0103015
