# Supplementary material for: Development of Methods for the Mapping of Utilities Using Mixture Models: Mapping the AQLQ-S to the EQ-5D-5L and the HUI3 in Patients with Asthma
Source: Value Health. 2018 Jun;21(6):748–57. doi: 10.1016/j.jval.2017.09.017 (PMC6026598; doi:10.1016/j.jval.2017.09.017)
Supplement: Supplementary file 3 — Supplementary material [file mmc3.xls]

## Sheet: Table of results
		b	se	z	pvalue	ll	ul
C1_mu	AQLQ_S	-1.10447	0.457423	-2.41455	0.0157547	-2.001	-0.207938
C1_mu	age10	0.563831	0.357586	1.57677	0.114848	-0.137024	1.26469
C1_mu	c.age10#c.age10	-0.0652546	0.0397806	-1.64036	0.10093	-0.143223	0.012714
C1_mu	female	-0.0984731	0.158995	-0.619348	0.535687	-0.410097	0.213151
C1_mu	_cons	2.29411	0.523998	4.37809	1.19726e-05	1.26709	3.32113
C1_lnphi	_cons	4.5724	0.449558	10.1709	2.67476e-24	3.69128	5.45352
C2_mu	AQLQ_S	-0.00697712	0.140634	-0.049612	0.960432	-0.282614	0.26866
C2_mu	age10	0.0413043	0.423836	0.0974535	0.922366	-0.789399	0.872008
C2_mu	c.age10#c.age10	-0.017371	0.0494165	-0.351523	0.725196	-0.114226	0.0794835
C2_mu	female	-0.176358	0.638116	-0.276374	0.782261	-1.42704	1.07433
C2_mu	_cons	2.15238	0.794219	2.71006	0.00672705	0.595743	3.70903
C2_lnphi	_cons	2.77279	0.256049	10.8291	2.50497e-27	2.27095	3.27464
C3_mu	AQLQ_S	-1.76779	0.345739	-5.11308	3.1695e-07	-2.44543	-1.09016
C3_mu	age10	-0.452026	0.806406	-0.560544	0.575109	-2.03255	1.1285
C3_mu	c.age10#c.age10	0.0452059	0.089423	0.505528	0.613188	-0.13006	0.220472
C3_mu	female	0.174816	0.145534	1.2012	0.229672	-0.110425	0.460057
C3_mu	_cons	2.89208	1.66866	1.73318	0.0830637	-0.378424	6.16259
C3_lnphi	_cons	2.63127	0.112346	23.4211	2.6031e-121	2.41108	2.85147
C4_mu	AQLQ_S	-0.0263605	0.128952	-0.20442	0.838025	-0.279103	0.226382
C4_mu	age10	-0.470608	0.438289	-1.07374	0.28294	-1.32964	0.388423
C4_mu	c.age10#c.age10	0.0680347	0.0442034	1.53913	0.123773	-0.0186025	0.154672
C4_mu	female	-0.541484	0.42489	-1.27441	0.202518	-1.37425	0.291286
C4_mu	_cons	1.38523	1.02188	1.35557	0.175236	-0.61762	3.38809
C4_lnphi	_cons	1.89375	0.207841	9.11151	8.12438e-20	1.48639	2.30111
Prob_C1	AQLQ_S	-9.77139	7.02887	-1.39018	0.164474	-23.5477	4.00494
Prob_C1	age10	8.8822	5.54124	1.60293	0.108951	-1.97843	19.7428
Prob_C1	c.age10#c.age10	-0.983101	0.628794	-1.56347	0.117942	-2.21551	0.249312
Prob_C1	female	-5.11939	6.9199	-0.739806	0.459418	-18.6821	8.44337
Prob_C1	_cons	-7.62081	3.94543	-1.93156	0.0534144	-15.3537	0.112085
Prob_C2	AQLQ_S	-0.649778	0.422622	-1.53749	0.124172	-1.4781	0.178545
Prob_C2	age10	0.436175	0.921086	0.473545	0.635825	-1.36912	2.24147
Prob_C2	c.age10#c.age10	-0.112059	0.100833	-1.11132	0.266429	-0.309689	0.0855713
Prob_C2	female	1.02828	2.54619	0.403851	0.686323	-3.96215	6.01871
Prob_C2	_cons	0.407501	2.54304	0.160242	0.872691	-4.57676	5.39176
Prob_C3	AQLQ_S	-10.7339	7.42422	-1.44579	0.148236	-25.2851	3.81733
Prob_C3	age10	11.0346	5.60092	1.97014	0.048822	0.057012	22.0122
Prob_C3	c.age10#c.age10	-1.22465	0.649574	-1.88532	0.0593867	-2.4978	0.0484873
Prob_C3	female	-5.63768	7.03061	-0.801877	0.422624	-19.4174	8.14206
Prob_C3	_cons	-11.1619	5.23668	-2.13148	0.0330493	-21.4256	-0.898194
PM_ub	AQLQ_S	-1.58337	0.38455	-4.11746	3.83065e-05	-2.33707	-0.829666
PM_ub	age10	-0.893958	0.527253	-1.6955	0.0899804	-1.92736	0.139439
PM_ub	c.age10#c.age10	0.0603745	0.062506	0.965899	0.334095	-0.062135	0.182884
PM_ub	female	-0.221104	0.257553	-0.858482	0.390626	-0.725898	0.28369
PM_ub	_cons	1.15454	1.0122	1.14062	0.254026	-0.829336	3.13842
PM_tb	AQLQ_S	-1.81553	0.382631	-4.74486	2.08648e-06	-2.56548	-1.06559
PM_tb	age10	-0.820189	0.496978	-1.65035	0.0988707	-1.79425	0.15387
PM_tb	c.age10#c.age10	0.0756841	0.0514096	1.47218	0.140973	-0.025077	0.176445
PM_tb	female	-0.0882059	0.305972	-0.288281	0.773131	-0.687899	0.511488
PM_tb	_cons	0.117758	1.08172	0.108862	0.913312	-2.00237	2.23789
_diparm1	C1_phi	96.7762	43.5065			40.0963	233.579
_diparm1	C2_phi	16.0033	4.09763			9.68857	26.4337
_diparm1	C3_phi	13.8914	1.56065			11.146	17.3132
_diparm1	C4_phi	6.64423	1.38094			4.42109	9.98526

## Sheet: Covariance matrix
		C1_mu	C1_mu	C1_mu	C1_mu	C1_mu	C1_lnphi	C2_mu	C2_mu	C2_mu	C2_mu	C2_mu	C2_lnphi	C3_mu	C3_mu	C3_mu	C3_mu	C3_mu	C3_lnphi	C4_mu	C4_mu	C4_mu	C4_mu	C4_mu	C4_lnphi	Prob_C1	Prob_C1	Prob_C1	Prob_C1	Prob_C1	Prob_C2	Prob_C2	Prob_C2	Prob_C2	Prob_C2	Prob_C3	Prob_C3	Prob_C3	Prob_C3	Prob_C3	PM_ub	PM_ub	PM_ub	PM_ub	PM_ub	PM_tb	PM_tb	PM_tb	PM_tb
		AQLQ_S	age10	c.age10#c.age10	female	_cons	_cons	AQLQ_S	age10	c.age10#c.age10	female	_cons	_cons	AQLQ_S	age10	c.age10#c.age10	female	_cons	_cons	AQLQ_S	age10	c.age10#c.age10	female	_cons	_cons	AQLQ_S	age10	c.age10#c.age10	female	_cons	AQLQ_S	age10	c.age10#c.age10	female	_cons	AQLQ_S	age10	c.age10#c.age10	female	_cons	AQLQ_S	age10	c.age10#c.age10	female	_cons	AQLQ_S	age10	c.age10#c.age10	female
C1_mu	AQLQ_S	0.209235	-0.112905	0.0130825	0.0515183	0.111775	-0.0837463	0.0318096	-0.110884	0.0125048	0.112193	0.0353363	-0.0153952	-0.0709445	0.0387243	-0.00437861	-0.00376073	-0.082332	0.00521841	0.0148755	-0.0678018	0.0075093	0.0169543	0.0583629	0.0381632	1.76519	-1.13986	0.1199	1.96606	0.033121	-0.0523118	0.0659847	-0.000184027	-0.406092	0.301099	1.93366	-1.09563	0.115032	2.01184	-0.197608	3.02258e-05	-0.0033853	0.000336964	0.000835857	0.0070223	0.0001297	-0.00297787	0.000292345	0.00113648
C1_mu	age10	-0.112905	0.127867	-0.0141497	-0.0406197	-0.17689	0.0925093	-0.00750831	0.0422082	-0.00496959	0.0212057	-0.0847751	-0.00407107	0.0111101	0.0276935	-0.0023495	0.00376757	-0.0606356	0.00287188	0.00181707	0.00896732	-0.00093383	0.0207459	-0.0329354	-0.0218719	-0.364042	-0.134058	0.0223917	-0.187187	0.346624	-0.00243268	0.0528011	-0.00811202	-0.057198	-0.032353	-0.473341	0.0108647	0.00864393	-0.207884	0.0981773	0.000688493	0.00373461	-0.000323268	-0.000466374	-0.00927997	0.000211259	0.00303185	-0.000244641	-0.00107652
C1_mu	c.age10#c.age10	0.0130825	-0.0141497	0.0015825	0.00460486	0.0192496	-0.00959724	0.00088943	-0.00519289	0.000617432	-0.0009434	0.00876208	0.000459793	-0.0014575	-0.00119011	5.18495e-05	-0.000409732	0.0028167	-0.00030777	-2.18718e-05	-0.00170534	0.000184433	-0.00132367	0.00365011	0.00241542	0.0383013	0.0147446	-0.00253271	0.0263584	-0.0416578	-0.000360475	-0.00533557	0.000910092	0.000267758	0.00856726	0.0499355	0.00287214	-0.00147624	0.0286712	-0.0225463	-5.38901e-05	-0.000344821	2.85496e-05	6.63888e-05	0.000861901	-1.45544e-06	-0.000268052	1.99841e-05	0.000135678
C1_mu	female	0.0515183	-0.0406197	0.00460486	0.0252794	0.0474671	-0.0215622	0.00595707	-0.0280264	0.00323139	0.0100044	0.0323936	0.0022524	-0.0141105	-0.000242228	-7.89474e-05	0.00184147	-1.32387e-05	0.00125127	0.000423818	-0.0150608	0.00154535	-0.00304258	0.0285553	0.0114189	0.38601	-0.147837	0.0138348	0.332658	-0.093296	-0.00559008	-0.0036861	0.0023201	-0.0470576	0.0445137	0.433354	-0.166339	0.0156918	0.355633	-0.0922154	0.000249007	-0.00121314	0.000127645	0.000475104	0.00217633	0.00028777	-0.00100415	0.000104619	0.000624668
C1_mu	_cons	0.111775	-0.17689	0.0192496	0.0474671	0.274574	-0.102514	0.000355747	-0.0311068	0.00396004	-0.0637132	0.11888	0.0138515	0.00999989	-0.0456983	0.003828	-0.00383875	0.102404	-0.00604165	-0.00771117	0.00547498	-0.000706905	-0.0315507	0.0328941	0.0206888	-0.095423	0.655443	-0.0828444	-0.396685	-0.634363	0.0178022	-0.108481	0.0136116	0.19476	-0.0160136	0.0228061	0.433959	-0.062423	-0.381188	-0.197317	-0.000882485	-0.00551794	0.00045544	0.000453475	0.0141316	0.00013039	-0.00430683	0.000317732	0.00142648
C1_lnphi	_cons	-0.0837463	0.0925093	-0.00959724	-0.0215622	-0.102514	0.202102	-0.0108401	0.0134581	-0.000730564	0.122799	-0.132008	0.0094089	0.0180942	0.176502	-0.0192208	0.0125029	-0.367943	0.00543925	0.0110998	-0.0449162	0.00503516	0.104822	-0.0231163	-0.02839	-0.942564	0.215377	-0.0212355	-0.165304	-0.174676	-0.0484066	0.0698106	-0.00445113	-0.522163	0.367827	-1.06753	0.686608	-0.0724766	-0.173942	-1.05235	0.00440422	0.00676116	-0.000675644	0.00114916	-0.0181222	0.00483072	0.00634988	-0.000633868	0.000858371
C2_mu	AQLQ_S	0.0318096	-0.00750831	0.00088943	0.00595707	0.000355747	-0.0108401	0.0197779	-0.0400253	0.0043994	0.0338789	0.0131981	-0.00925497	-0.0232635	0.00519461	-0.00041494	-0.00110106	-0.0112885	0.00281908	0.00577113	-0.0104937	0.00124106	0.00254025	-0.00118741	0.00741138	0.56715	-0.444633	0.0496905	0.613036	0.129484	-0.0246705	0.0399495	-0.00367441	-0.100267	0.0569896	0.591989	-0.41717	0.0473487	0.619274	0.0376802	7.51772e-05	-1.61537e-05	9.94397e-06	-3.52118e-05	-0.000103859	7.5436e-05	-0.000126341	2.34252e-05	-2.5273e-05
C2_mu	age10	-0.110884	0.0422082	-0.00519289	-0.0280264	-0.0311068	0.0134581	-0.0400253	0.179637	-0.0207209	-0.110941	-0.164785	0.00633349	0.0662183	-0.0816896	0.00897887	0.00339832	0.165862	-0.00670185	-0.0138126	0.0856948	-0.00908491	-0.0390613	-0.0916798	-0.0291481	-1.36908	0.969823	-0.104856	-1.61274	-0.0208751	0.0592691	-0.106954	0.0044179	0.479321	-0.272905	-1.41742	0.774761	-0.0837098	-1.62659	0.444119	-0.000503349	-0.000919703	0.00012158	-0.000593522	0.00200456	-0.000727058	-0.00195044	0.00024185	-0.000526767
C2_mu	c.age10#c.age10	0.0125048	-0.00496959	0.000617432	0.00323139	0.00396004	-0.000730564	0.0043994	-0.0207209	0.00244199	0.0132631	0.0180192	-0.000910178	-0.0071206	0.0110529	-0.00122556	-0.000396245	-0.0224414	0.000664477	0.00180792	-0.00962989	0.00104235	0.0054605	0.00823991	0.00326985	0.137913	-0.0986418	0.0104847	0.171419	-0.000299211	-0.00754178	0.0110273	-0.000378688	-0.058763	0.0388546	0.14212	-0.0730807	0.00766909	0.172602	-0.058706	7.01766e-05	0.000169557	-2.11382e-05	7.54362e-05	-0.000373093	9.94441e-05	0.000299161	-3.62869e-05	6.81205e-05
C2_mu	female	0.112193	0.0212057	-0.0009434	0.0100044	-0.0637132	0.122799	0.0338789	-0.110941	0.0132631	0.407192	-0.276769	-0.0452958	-0.0927905	0.289828	-0.0314715	0.00616496	-0.606349	0.0191637	0.0477202	-0.151371	0.0175423	0.192307	-0.0277495	0.00565391	1.33038	-1.64596	0.185074	2.8016	0.0845037	-0.164338	0.265036	-0.0171655	-1.46942	1.0422	1.31213	-0.916802	0.106352	2.82034	-1.46861	0.00329553	0.00373267	-0.000388656	0.000739264	-0.0101183	0.00333996	0.00350546	-0.00036481	0.000507961
C2_mu	_cons	0.0353363	-0.0847751	0.00876208	0.0323936	0.11888	-0.132008	0.0131981	-0.164785	0.0180192	-0.276769	0.630785	0.0871606	0.0122334	-0.168884	0.0179378	-0.00776182	0.362785	-0.00991986	-0.042812	-0.0053505	-0.00227995	-0.134552	0.304616	0.0286669	0.320534	0.610349	-0.073041	-0.879114	-0.405303	0.117054	-0.120602	0.0146914	0.843235	-0.848728	0.393918	0.152248	-0.0245174	-0.877911	0.52645	-0.00207827	-0.00269567	0.00022285	0.00035026	0.00800216	-0.00175	-0.000492245	-3.12945e-05	0.000437814
C2_lnphi	_cons	-0.0153952	-0.00407107	0.000459793	0.0022524	0.0138515	0.0094089	-0.00925497	0.00633349	-0.000910178	-0.0452958	0.0871606	0.0655612	0.0195054	-0.00272044	2.94886e-05	0.00309261	0.00795559	-0.00188481	-0.0162946	-0.0221222	0.000955697	-0.0048801	0.134921	-0.00817889	-0.416443	0.438238	-0.04845	-0.535103	-0.326662	0.0380914	-0.0290205	0.00527383	0.123573	-0.220006	-0.429129	0.410126	-0.0463197	-0.534952	-0.236714	0.00113129	7.57897e-05	-2.04025e-05	0.000103679	-0.000338644	0.000975383	0.000293998	-4.30884e-05	0.000119936
C3_mu	AQLQ_S	-0.0709445	0.0111101	-0.0014575	-0.0141105	0.00999989	0.0180942	-0.0232635	0.0662183	-0.0071206	-0.0927905	0.0122334	0.0195054	0.119535	-0.0801226	0.00826277	0.0145408	0.152231	-0.0116103	-0.00991865	0.0521338	-0.00563453	-0.00143433	-0.0598917	-0.0328576	-1.85174	1.39874	-0.154876	-1.85635	-0.439868	0.0422959	-0.115743	0.00823382	0.31781	-0.130081	-1.88903	1.21004	-0.135532	-1.86786	0.0197665	-0.000843483	-0.000876056	7.31453e-05	-0.0001443	0.00250804	-0.000448523	-0.0013272	0.000124197	-1.73845e-05
C3_mu	age10	0.0387243	0.0276935	-0.00119011	-0.000242228	-0.0456983	0.176502	0.00519461	-0.0816896	0.0110529	0.289828	-0.168884	-0.00272044	-0.0801226	0.650291	-0.0718837	-0.0263929	-1.33837	-0.0138044	0.0411406	-0.139876	0.0162494	0.219402	-0.0434867	-0.0101859	-0.76878	0.0252985	-0.0165333	0.901869	-0.345725	-0.1433	0.11644	8.05716e-05	-1.29023	1.0808	-1.03907	1.15618	-0.146392	0.838677	-2.45649	0.00689365	0.0204627	-0.00204376	0.003746	-0.0509913	0.00646376	0.0182235	-0.00178718	0.00326886
C3_mu	c.age10#c.age10	-0.00437861	-0.0023495	5.18495e-05	-7.89474e-05	0.003828	-0.0192208	-0.00041494	0.00897887	-0.00122556	-0.0314715	0.0179378	2.94886e-05	0.00826277	-0.0718837	0.00799647	0.00290517	0.147066	0.00150381	-0.00446402	0.0154331	-0.00179201	-0.0245732	0.00480951	0.00126117	0.100096	-0.0183915	0.00363766	-0.0851397	0.0491645	0.0155839	-0.0112976	-0.000200427	0.141601	-0.120593	0.131082	-0.14444	0.0182027	-0.0774115	0.282284	-0.000729989	-0.00216527	0.000216114	-0.000439147	0.00542863	-0.000692878	-0.00194925	0.000191365	-0.000397024
C3_mu	female	-0.00376073	0.00376757	-0.000409732	0.00184147	-0.00383875	0.0125029	-0.00110106	0.00339832	-0.000396245	0.00616496	-0.00776182	0.00309261	0.0145408	-0.0263929	0.00290517	0.0211801	0.0445622	0.00505496	-0.00154664	-0.00264069	0.000136164	0.00415149	0.0111031	-0.0042688	-0.0508047	0.0123032	0.00078328	-0.0296958	-0.074314	0.00485036	0.00181957	-0.000231403	-0.0128793	-0.00774191	-0.0412315	-0.00738301	0.00361562	-0.00652769	-0.0560903	0.000165669	-0.000457842	2.67429e-05	-4.39528e-05	0.00129692	0.000266204	-0.000763157	6.12059e-05	-4.4089e-05
C3_mu	_cons	-0.082332	-0.0606356	0.0028167	-1.32387e-05	0.102404	-0.367943	-0.0112885	0.165862	-0.0224414	-0.606349	0.362785	0.00795559	0.152231	-1.33837	0.147066	0.0445622	2.78442	0.0326288	-0.0867487	0.287702	-0.0334898	-0.454278	0.0986043	0.0230515	1.59912	0.0162219	0.0255719	-1.90924	0.628845	0.299274	-0.254429	0.00181651	2.68452	-2.23592	2.12667	-2.27133	0.286997	-1.8026	4.93914	-0.0150148	-0.0448742	0.00450339	-0.00730055	0.110743	-0.0140047	-0.0391185	0.00384262	-0.00619184
C3_lnphi	_cons	0.00521841	0.00287188	-0.00030777	0.00125127	-0.00604165	0.00543925	0.00281908	-0.00670185	0.000664477	0.0191637	-0.00991986	-0.00188481	-0.0116103	-0.0138044	0.00150381	0.00505496	0.0326288	0.0126216	0.000634247	-0.00971283	0.000948713	0.00449386	0.0151944	0.00079829	0.230277	-0.189407	0.0232925	0.261225	-0.0235072	-0.00263875	0.0215048	-0.00178436	-0.0602711	0.012108	0.234392	-0.182847	0.0231734	0.269741	-0.0551918	0.00056747	-0.000656557	5.54751e-05	-0.000474718	0.00170421	0.000592587	-0.000554614	4.3298e-05	-0.000506101
C4_mu	AQLQ_S	0.0148755	0.00181707	-2.18718e-05	0.000423818	-0.00771117	0.0110998	0.00577113	-0.0138126	0.00180792	0.0477202	-0.042812	-0.0162946	-0.00991865	0.0411406	-0.00446402	-0.00154664	-0.0867487	0.000634247	0.0166287	-0.00616854	0.00137131	0.0282191	-0.0689521	0.00120282	0.0770471	-0.16036	0.0168698	0.313239	0.0609952	-0.0379088	0.024294	-0.00212208	-0.194098	0.211579	0.071737	-0.0698522	0.00693533	0.314699	-0.128372	-3.86658e-05	0.000412147	-3.32758e-05	0.000218416	-0.00123664	8.38786e-08	8.95587e-05	2.88979e-06	0.000187768
C4_mu	age10	-0.0678018	0.00896732	-0.00170534	-0.0150608	0.00547498	-0.0449162	-0.0104937	0.0856948	-0.00962989	-0.151371	-0.0053505	-0.0221222	0.0521338	-0.139876	0.0154331	-0.00264069	0.287702	-0.00971283	-0.00616854	0.192098	-0.0190528	-0.085362	-0.319769	-0.0208718	-0.782122	0.612872	-0.069514	-1.30369	0.384094	0.0288657	-0.169444	0.00588965	0.722063	-0.233079	-0.786973	0.276854	-0.0324523	-1.31778	1.09695	-0.00273318	-0.00233248	0.000306379	0.000343291	0.00467889	-0.00294356	-0.00421613	0.000523719	0.000558705
C4_mu	c.age10#c.age10	0.0075093	-0.00093383	0.000184433	0.00154535	-0.000706905	0.00503516	0.00124106	-0.00908491	0.00104235	0.0175423	-0.00227995	0.000955697	-0.00563453	0.0162494	-0.00179201	0.000136164	-0.0334898	0.000948713	0.00137131	-0.0190528	0.00195394	0.0100583	0.0265411	0.00240811	0.0784132	-0.0659974	0.00736343	0.142326	-0.0350845	-0.00475764	0.0177094	-0.000666198	-0.0825194	0.0365553	0.0784761	-0.0276408	0.0031247	0.143671	-0.116013	0.000269207	0.000294039	-3.74802e-05	-2.00101e-05	-0.000601218	0.000298194	0.000492484	-6.05342e-05	-4.87212e-05
C4_mu	female	0.0169543	0.0207459	-0.00132367	-0.00304258	-0.0315507	0.104822	0.00254025	-0.0390613	0.0054605	0.192307	-0.134552	-0.0048801	-0.00143433	0.219402	-0.0245732	0.00415149	-0.454278	0.00449386	0.0282191	-0.085362	0.0100583	0.180532	-0.0676146	-0.0262967	-0.739214	0.192404	-0.0228059	0.34911	-0.474803	-0.0928844	0.0819114	-0.00189818	-0.885849	0.728223	-0.855308	0.697395	-0.0800501	0.330688	-1.43517	0.00176582	0.00363231	-0.000378581	0.000729348	-0.00920121	0.00213615	0.00333548	-0.000347997	0.000538316
C4_mu	_cons	0.0583629	-0.0329354	0.00365011	0.0285553	0.0328941	-0.0231163	-0.00118741	-0.0916798	0.00823991	-0.0277495	0.304616	0.134921	-0.0598917	-0.0434867	0.00480951	0.0111031	0.0986043	0.0151944	-0.0689521	-0.319769	0.0265411	-0.0676146	1.04425	0.0415656	1.74983	-0.726427	0.0906416	1.1017	-0.736786	0.154916	0.193939	-0.00255511	-0.013047	-0.993229	1.85773	-0.775874	0.0971757	1.13952	-0.720897	0.00470766	-0.000386165	-9.7696e-05	-0.00230458	0.00346031	0.00470087	0.00420355	-0.000617754	-0.00234505
C4_lnphi	_cons	0.0381632	-0.0218719	0.00241542	0.0114189	0.0206888	-0.02839	0.00741138	-0.0291481	0.00326985	0.00565391	0.0286669	-0.00817889	-0.0328576	-0.0101859	0.00126117	-0.0042688	0.0230515	0.00079829	0.00120282	-0.0208718	0.00240811	-0.0262967	0.0415656	0.043198	0.77559	-0.457705	0.0487606	0.588752	0.174106	-0.00290578	0.0407387	-0.00265571	-0.0482711	-0.0126631	0.835183	-0.487823	0.0524864	0.60119	0.190873	7.23146e-05	9.75117e-05	-4.21174e-05	-7.1628e-05	0.000472086	-0.000182511	0.00102699	-0.000148866	-0.000136756
Prob_C1	AQLQ_S	1.76519	-0.364042	0.0383013	0.38601	-0.095423	-0.942564	0.56715	-1.36908	0.137913	1.33038	0.320534	-0.416443	-1.85174	-0.76878	0.100096	-0.0508047	1.59912	0.230277	0.0770471	-0.782122	0.0784132	-0.739214	1.74983	0.77559	49.405	-36.2079	4.08599	43.5895	12.8554	-0.408537	2.46022	-0.207905	-3.07287	-1.14517	51.9325	-36.6721	4.19955	44.3703	10.8963	-7.79528e-05	-0.0406691	0.00463194	0.000828088	0.082414	-0.00677409	-0.0321527	0.00368728	-0.000828129
Prob_C1	age10	-1.13986	-0.134058	0.0147446	-0.147837	0.655443	0.215377	-0.444633	0.969823	-0.0986418	-1.64596	0.610349	0.438238	1.39874	0.0252985	-0.0183915	0.0123032	0.0162219	-0.189407	-0.16036	0.612872	-0.0659974	0.192404	-0.726427	-0.457705	-36.2079	30.7053	-3.47372	-35.5319	-13.8997	0.609767	-2.25663	0.20546	4.50152	-1.00203	-37.859	29.5167	-3.40062	-36.0503	-9.28239	-0.00825774	0.013516	-0.00192457	0.00190434	-0.0180302	-0.00266883	0.0168897	-0.00231596	0.00615573
Prob_C1	c.age10#c.age10	0.1199	0.0223917	-0.00253271	0.0138348	-0.0828444	-0.0212355	0.0496905	-0.104856	0.0104847	0.185074	-0.073041	-0.04845	-0.154876	-0.0165333	0.00363766	0.00078328	0.0255719	0.0232925	0.0168698	-0.069514	0.00736343	-0.0228059	0.0906416	0.0487606	4.08599	-3.47372	0.395382	4.01246	1.51599	-0.0640992	0.262928	-0.0243109	-0.497507	0.0770911	4.27225	-3.35608	0.389295	4.07227	1.02415	0.000953378	-0.00185304	0.000246837	-0.000406895	0.00292794	0.00035588	-0.00224802	0.000291883	-0.000945688
Prob_C1	female	1.96606	-0.187187	0.0263584	0.332658	-0.396685	-0.165304	0.613036	-1.61274	0.171419	2.8016	-0.879114	-0.535103	-1.85635	0.901869	-0.0851397	-0.0296958	-1.90924	0.261225	0.313239	-1.30369	0.142326	0.34911	1.1017	0.588752	43.5895	-35.5319	4.01246	47.885	9.60212	-1.13692	3.19509	-0.247777	-9.1718	3.94259	45.5021	-32.2575	3.70664	48.5729	0.341282	0.0151972	-0.0073163	0.000980524	0.00361369	0.00382156	0.0107027	-0.004759	0.000693411	0.000720484
Prob_C1	_cons	0.033121	0.346624	-0.0416578	-0.093296	-0.634363	-0.174676	0.129484	-0.0208751	-0.000299211	0.0845037	-0.405303	-0.326662	-0.439868	-0.345725	0.0491645	-0.074314	0.628845	-0.0235072	0.0609952	0.384094	-0.0350845	-0.474803	-0.736786	0.174106	12.8554	-13.8997	1.51599	9.60212	15.5664	-0.18207	0.38995	-0.0798857	0.798951	-0.324061	13.5148	-14.3768	1.59937	9.6657	15.73	-0.00210221	0.00305644	0.000412355	-0.00405314	-0.0164955	-0.0070687	-0.00983127	0.00189452	-0.00807969
Prob_C2	AQLQ_S	-0.0523118	-0.00243268	-0.000360475	-0.00559008	0.0178022	-0.0484066	-0.0246705	0.0592691	-0.00754178	-0.164338	0.117054	0.0380914	0.0422959	-0.1433	0.0155839	0.00485036	0.299274	-0.00263875	-0.0379088	0.0288657	-0.00475764	-0.0928844	0.154916	-0.00290578	-0.408537	0.609767	-0.0640992	-1.13692	-0.18207	0.178609	-0.150216	0.0138593	0.68492	-0.627997	-0.406351	0.285457	-0.0285552	-1.14248	0.499827	-0.000561942	-0.00293202	0.000279409	-0.000605257	0.00756678	-0.000804479	-0.0021087	0.000186202	-0.000602668
Prob_C2	age10	0.0659847	0.0528011	-0.00533557	-0.0036861	-0.108481	0.0698106	0.0399495	-0.106954	0.0110273	0.265036	-0.120602	-0.0290205	-0.115743	0.11644	-0.0112976	0.00181957	-0.254429	0.0215048	0.024294	-0.169444	0.0177094	0.0819114	0.193939	0.0407387	2.46022	-2.25663	0.262928	3.19509	0.38995	-0.150216	0.8484	-0.0867513	-1.00841	-0.532506	2.56742	-1.87884	0.226676	3.24283	-0.555936	0.00338389	0.00347649	-0.000472903	0.000836417	-0.00680712	0.00397947	0.00719231	-0.000915792	-0.000722607
Prob_C2	c.age10#c.age10	-0.000184027	-0.00811202	0.000910092	0.0023201	0.0136116	-0.00445113	-0.00367441	0.0044179	-0.000378688	-0.0171655	0.0146914	0.00527383	0.00823382	8.05716e-05	-0.000200427	-0.000231403	0.00181651	-0.00178436	-0.00212208	0.00588965	-0.000666198	-0.00189818	-0.00255511	-0.00265571	-0.207905	0.20546	-0.0243109	-0.247777	-0.0798857	0.0138593	-0.0867513	0.0101674	0.0513645	0.0888951	-0.218838	0.193282	-0.0236382	-0.252076	-0.0370377	-0.0001997	-0.00038944	5.20175e-05	-3.52279e-05	0.000680425	-0.000274029	-0.000770392	9.78124e-05	0.000150029
Prob_C2	female	-0.406092	-0.057198	0.000267758	-0.0470576	0.19476	-0.522163	-0.100267	0.479321	-0.058763	-1.46942	0.843235	0.123573	0.31781	-1.29023	0.141601	-0.0128793	2.68452	-0.0602711	-0.194098	0.722063	-0.0825194	-0.885849	-0.013047	-0.0482711	-3.07287	4.50152	-0.497507	-9.1718	0.798951	0.68492	-1.00841	0.0513645	6.48306	-4.69444	-2.90955	1.4337	-0.160187	-9.20448	7.1505	-0.0124007	-0.0161836	0.00174958	-0.00359406	0.0419329	-0.0127378	-0.0171394	0.00187128	-0.00249009
Prob_C2	_cons	0.301099	-0.032353	0.00856726	0.0445137	-0.0160136	0.367827	0.0569896	-0.272905	0.0388546	1.0422	-0.848728	-0.220006	-0.130081	1.0808	-0.120593	-0.00774191	-2.23592	0.012108	0.211579	-0.233079	0.0365553	0.728223	-0.993229	-0.0126631	-1.14517	-1.00203	0.0770911	3.94259	-0.324061	-0.627997	-0.532506	0.0888951	-4.69444	6.46704	-1.46857	1.35241	-0.190043	3.88984	-4.94835	0.00282518	0.0144393	-0.00130243	0.00191212	-0.0396517	0.00233275	0.00654239	-0.000382399	0.00376383
Prob_C3	AQLQ_S	1.93366	-0.473341	0.0499355	0.433354	0.0228061	-1.06753	0.591989	-1.41742	0.14212	1.31213	0.393918	-0.429129	-1.88903	-1.03907	0.131082	-0.0412315	2.12667	0.234392	0.071737	-0.786973	0.0784761	-0.855308	1.85773	0.835183	51.9325	-37.859	4.27225	45.5021	13.5148	-0.406351	2.56742	-0.218838	-2.90955	-1.46857	55.119	-39.0393	4.46984	46.4548	12.6033	-0.000501104	-0.0476921	0.0053111	0.000338966	0.0990291	-0.00733527	-0.0383425	0.00426928	-0.00133064
Prob_C3	age10	-1.09563	0.0108647	0.00287214	-0.166339	0.433959	0.686608	-0.41717	0.774761	-0.0730807	-0.916802	0.152248	0.410126	1.21004	1.15618	-0.14444	-0.00738301	-2.27133	-0.182847	-0.0698522	0.276854	-0.0276408	0.697395	-0.775874	-0.487823	-36.6721	29.5167	-3.35608	-32.2575	-14.3768	0.285457	-1.87884	0.193282	1.4337	1.35241	-39.0393	31.3703	-3.62438	-32.9739	-15.5691	0.00540106	0.0471845	-0.0053622	0.00486978	-0.100008	0.0114174	0.0475451	-0.00540484	0.00895146
Prob_C3	c.age10#c.age10	0.115032	0.00864393	-0.00147624	0.0156918	-0.062423	-0.0724766	0.0473487	-0.0837098	0.00766909	0.106352	-0.0245174	-0.0463197	-0.135532	-0.146392	0.0182027	0.00361562	0.286997	0.0231734	0.00693533	-0.0324523	0.0031247	-0.0800501	0.0971757	0.0524864	4.19955	-3.40062	0.389295	3.70664	1.59937	-0.0285552	0.226676	-0.0236382	-0.160187	-0.190043	4.46984	-3.62438	0.421947	3.79116	1.74933	-0.000497138	-0.00553858	0.000623891	-0.000797437	0.0119113	-0.00116757	-0.00563484	0.000634465	-0.0013269
Prob_C3	female	2.01184	-0.207884	0.0286712	0.355633	-0.381188	-0.173942	0.619274	-1.62659	0.172602	2.82034	-0.877911	-0.534952	-1.86786	0.838677	-0.0774115	-0.00652769	-1.8026	0.269741	0.314699	-1.31778	0.143671	0.330688	1.13952	0.60119	44.3703	-36.0503	4.07227	48.5729	9.6657	-1.14248	3.24283	-0.252076	-9.20448	3.88984	46.4548	-32.9739	3.79116	49.4295	0.622699	0.0155142	-0.00995944	0.00125294	0.00427424	0.00900071	0.0109168	-0.00714666	0.0009345	0.00129861
Prob_C3	_cons	-0.197608	0.0981773	-0.0225463	-0.0922154	-0.197317	-1.05235	0.0376802	0.444119	-0.058706	-1.46861	0.52645	-0.236714	0.0197665	-2.45649	0.282284	-0.0560903	4.93914	-0.0551918	-0.128372	1.09695	-0.116013	-1.43517	-0.720897	0.190873	10.8963	-9.28239	1.02415	0.341282	15.73	0.499827	-0.555936	-0.0370377	7.1505	-4.94835	12.6033	-15.5691	1.74933	0.622699	27.4228	-0.0311797	-0.0630509	0.00717206	-0.00867397	0.144354	-0.0363566	-0.0693362	0.00788557	-0.0123085
PM_ub	AQLQ_S	3.02258e-05	0.000688493	-5.38901e-05	0.000249007	-0.000882485	0.00440422	7.51772e-05	-0.000503349	7.01766e-05	0.00329553	-0.00207827	0.00113129	-0.000843483	0.00689365	-0.000729989	0.000165669	-0.0150148	0.00056747	-3.86658e-05	-0.00273318	0.000269207	0.00176582	0.00470766	7.23146e-05	-7.79528e-05	-0.00825774	0.000953378	0.0151972	-0.00210221	-0.000561942	0.00338389	-0.0001997	-0.0124007	0.00282518	-0.000501104	0.00540106	-0.000497138	0.0155142	-0.0311797	0.147879	-0.00381105	-0.000103949	-0.0122391	-0.0208919	0.00665444	0.000860404	-5.38951e-05	-0.000136857
PM_ub	age10	-0.0033853	0.00373461	-0.000344821	-0.00121314	-0.00551794	0.00676116	-1.61537e-05	-0.000919703	0.000169557	0.00373267	-0.00269567	7.57897e-05	-0.000876056	0.0204627	-0.00216527	-0.000457842	-0.0448742	-0.000656557	0.000412147	-0.00233248	0.000294039	0.00363231	-0.000386165	9.75117e-05	-0.0406691	0.013516	-0.00185304	-0.0073163	0.00305644	-0.00293202	0.00347649	-0.00038944	-0.0161836	0.0144393	-0.0476921	0.0471845	-0.00553858	-0.00995944	-0.0630509	-0.00381105	0.277996	-0.0325062	-0.0118413	-0.512318	-7.94112e-05	0.0198375	-0.00182497	-0.000145616
PM_ub	c.age10#c.age10	0.000336964	-0.000323268	2.85496e-05	0.000127645	0.00045544	-0.000675644	9.94397e-06	0.00012158	-2.11382e-05	-0.000388656	0.00022285	-2.04025e-05	7.31453e-05	-0.00204376	0.000216114	2.67429e-05	0.00450339	5.54751e-05	-3.32758e-05	0.000306379	-3.74802e-05	-0.000378581	-9.7696e-05	-4.21174e-05	0.00463194	-0.00192457	0.000246837	0.000980524	0.000412355	0.000279409	-0.000472903	5.20175e-05	0.00174958	-0.00130243	0.0053111	-0.0053622	0.000623891	0.00125294	0.00717206	-0.000103949	-0.0325062	0.003907	0.00189366	0.0580553	4.27463e-05	-0.00187242	0.000176336	0.00010656
PM_ub	female	0.000835857	-0.000466374	6.63888e-05	0.000475104	0.000453475	0.00114916	-3.52118e-05	-0.000593522	7.54362e-05	0.000739264	0.00035026	0.000103679	-0.0001443	0.003746	-0.000439147	-4.39528e-05	-0.00730055	-0.000474718	0.000218416	0.000343291	-2.00101e-05	0.000729348	-0.00230458	-7.1628e-05	0.000828088	0.00190434	-0.000406895	0.00361369	-0.00405314	-0.000605257	0.000836417	-3.52279e-05	-0.00359406	0.00191212	0.000338966	0.00486978	-0.000797437	0.00427424	-0.00867397	-0.0122391	-0.0118413	0.00189366	0.0663334	-0.0228773	0.000771635	0.000506928	3.80444e-05	0.0107748
PM_ub	_cons	0.0070223	-0.00927997	0.000861901	0.00217633	0.0141316	-0.0181222	-0.000103859	0.00200456	-0.000373093	-0.0101183	0.00800216	-0.000338644	0.00250804	-0.0509913	0.00542863	0.00129692	0.110743	0.00170421	-0.00123664	0.00467889	-0.000601218	-0.00920121	0.00346031	0.000472086	0.082414	-0.0180302	0.00292794	0.00382156	-0.0164955	0.00756678	-0.00680712	0.000680425	0.0419329	-0.0396517	0.0990291	-0.100008	0.0119113	0.00900071	0.144354	-0.0208919	-0.512318	0.0580553	-0.0228773	1.02455	-0.00374373	-0.0468708	0.00413801	-0.00845073
PM_tb	AQLQ_S	0.0001297	0.000211259	-1.45544e-06	0.00028777	0.00013039	0.00483072	7.5436e-05	-0.000727058	9.94441e-05	0.00333996	-0.00175	0.000975383	-0.000448523	0.00646376	-0.000692878	0.000266204	-0.0140047	0.000592587	8.38786e-08	-0.00294356	0.000298194	0.00213615	0.00470087	-0.000182511	-0.00677409	-0.00266883	0.00035588	0.0107027	-0.0070687	-0.000804479	0.00397947	-0.000274029	-0.0127378	0.00233275	-0.00733527	0.0114174	-0.00116757	0.0109168	-0.0363566	0.00665444	-7.94112e-05	4.27463e-05	0.000771635	-0.00374373	0.146407	-0.0100876	0.00135253	0.00102884
PM_tb	age10	-0.00297787	0.00303185	-0.000268052	-0.00100415	-0.00430683	0.00634988	-0.000126341	-0.00195044	0.000299161	0.00350546	-0.000492245	0.000293998	-0.0013272	0.0182235	-0.00194925	-0.000763157	-0.0391185	-0.000554614	8.95587e-05	-0.00421613	0.000492484	0.00333548	0.00420355	0.00102699	-0.0321527	0.0168897	-0.00224802	-0.004759	-0.00983127	-0.0021087	0.00719231	-0.000770392	-0.0171394	0.00654239	-0.0383425	0.0475451	-0.00563484	-0.00714666	-0.0693362	0.000860404	0.0198375	-0.00187242	0.000506928	-0.0468708	-0.0100876	0.246987	-0.0251127	-0.0170884
PM_tb	c.age10#c.age10	0.000292345	-0.000244641	1.99841e-05	0.000104619	0.000317732	-0.000633868	2.34252e-05	0.00024185	-3.62869e-05	-0.00036481	-3.12945e-05	-4.30884e-05	0.000124197	-0.00178718	0.000191365	6.12059e-05	0.00384262	4.3298e-05	2.88979e-06	0.000523719	-6.05342e-05	-0.000347997	-0.000617754	-0.000148866	0.00368728	-0.00231596	0.000291883	0.000693411	0.00189452	0.000186202	-0.000915792	9.78124e-05	0.00187128	-0.000382399	0.00426928	-0.00540484	0.000634465	0.0009345	0.00788557	-5.38951e-05	-0.00182497	0.000176336	3.80444e-05	0.00413801	0.00135253	-0.0251127	0.00264295	0.00195405
PM_tb	female	0.00113648	-0.00107652	0.000135678	0.000624668	0.00142648	0.000858371	-2.5273e-05	-0.000526767	6.81205e-05	0.000507961	0.000437814	0.000119936	-1.73845e-05	0.00326886	-0.000397024	-4.4089e-05	-0.00619184	-0.000506101	0.000187768	0.000558705	-4.87212e-05	0.000538316	-0.00234505	-0.000136756	-0.000828129	0.00615573	-0.000945688	0.000720484	-0.00807969	-0.000602668	-0.000722607	0.000150029	-0.00249009	0.00376383	-0.00133064	0.00895146	-0.0013269	0.00129861	-0.0123085	-0.000136857	-0.000145616	0.00010656	0.0107748	-0.00845073	0.00102884	-0.0170884	0.00195405	0.0936187
PM_tb	_cons	0.00601323	-0.00742951	0.000657701	0.00166673	0.0109751	-0.0171971	8.39427e-05	0.00393198	-0.000615967	-0.00952471	0.00373237	-0.000757165	0.00318907	-0.0463654	0.00498579	0.00185548	0.0989679	0.00153209	-0.000606572	0.00813195	-0.000960582	-0.00856668	-0.00526646	-0.00117102	0.0685997	-0.0283543	0.00415911	0.00183152	0.0114691	0.00605708	-0.0127524	0.00127165	0.042955	-0.0259853	0.083715	-0.104714	0.0125965	0.00663922	0.159878	-0.00639052	-0.0471424	0.00429221	-0.0102161	0.12447	-0.0242398	-0.512387	0.0501805	-0.0246704
[truncated: 1 more columns]
