# Supplementary material for: Development of Methods for the Mapping of Utilities Using Mixture Models: Mapping the AQLQ-S to the EQ-5D-5L and the HUI3 in Patients with Asthma
Source: Value Health. 2018 Jun;21(6):748–57. doi: 10.1016/j.jval.2017.09.017 (PMC6026598; doi:10.1016/j.jval.2017.09.017)
Supplement: Supplementary file 4 — Supplementary material [file mmc4.xls]

## Sheet: Table of results
		b	se	z	pvalue	ll	ul
Comp_1	AQLQ_S	-0.00331366	0.0235723	-0.140574	0.888206	-0.0495145	0.0428872
Comp_1	age10	-0.0861234	0.0468737	-1.83735	0.0661585	-0.177994	0.00574745
Comp_1	c.age10#c.age10	0.00727291	0.00488775	1.48799	0.136755	-0.00230691	0.0168527
Comp_1	female	-0.0257581	0.0262996	-0.979412	0.327376	-0.0773043	0.0257881
Comp_1	_cons	1.0405	0.102484	10.1528	3.22034e-24	0.839635	1.24137
Comp_2	AQLQ_S	-0.553626	0.140836	-3.93099	8.45978e-05	-0.82966	-0.277592
Comp_2	age10	-0.266611	0.187555	-1.42151	0.155169	-0.634212	0.10099
Comp_2	c.age10#c.age10	0.0265074	0.0201783	1.31366	0.188961	-0.0130414	0.0660563
Comp_2	female	0.066349	0.0462604	1.43425	0.1515	-0.0243196	0.157018
Comp_2	_cons	1.44818	0.390568	3.70788	0.000209004	0.682679	2.21368
Comp_3	AQLQ_S	-0.0118119	0.0437731	-0.269844	0.78728	-0.0976056	0.0739818
Comp_3	age10	-0.248978	0.184986	-1.34593	0.178325	-0.611544	0.113587
Comp_3	c.age10#c.age10	0.0298397	0.0171584	1.73907	0.0820227	-0.00379022	0.0634696
Comp_3	female	-0.0847376	0.118235	-0.716686	0.473568	-0.316475	0.146999
Comp_3	_cons	0.914375	0.422859	2.16236	0.0305901	0.0855866	1.74316
Comp_4	AQLQ_S	-0.0558513	0.0247384	-2.25768	0.0239658	-0.104338	-0.00736495
Comp_4	age10	-0.00890208	0.0244795	-0.363654	0.716116	-0.0568811	0.0390769
Comp_4	c.age10#c.age10	0.000199688	0.00257113	0.0776654	0.938094	-0.00483963	0.005239
Comp_4	female	-0.0088797	0.00895831	-0.991225	0.321576	-0.0264377	0.00867826
Comp_4	_cons	0.982617	0.0520647	18.873	1.90159e-79	0.880573	1.08466
Prob_C1	AQLQ_S	4.36687	3.61917	1.20659	0.227589	-2.72658	11.4603
Prob_C1	age10	-2.93352	3.57571	-0.820402	0.411987	-9.94179	4.07474
Prob_C1	c.age10#c.age10	0.27699	0.373405	0.741795	0.458211	-0.45487	1.00885
Prob_C1	female	0.224052	0.969219	0.231168	0.817185	-1.67558	2.12369
Prob_C1	_cons	4.36032	5.20507	0.837708	0.402195	-5.84142	14.5621
Prob_C2	AQLQ_S	0.252619	2.06843	0.122131	0.902795	-3.80142	4.30666
Prob_C2	age10	1.69639	1.63667	1.03649	0.299975	-1.51143	4.9042
Prob_C2	c.age10#c.age10	-0.175871	0.181628	-0.968303	0.332893	-0.531854	0.180113
Prob_C2	female	-0.28603	0.477243	-0.599338	0.548947	-1.22141	0.649349
Prob_C2	_cons	-4.08818	3.89884	-1.04856	0.294379	-11.7298	3.5534
Prob_C3	AQLQ_S	5.08806	3.16026	1.61001	0.107395	-1.10594	11.2821
Prob_C3	age10	-2.9804	2.87446	-1.03685	0.299804	-8.61424	2.65344
Prob_C3	c.age10#c.age10	0.305296	0.297343	1.02675	0.30454	-0.277486	0.888077
Prob_C3	female	0.439186	1.10755	0.396536	0.691709	-1.73158	2.60995
Prob_C3	_cons	2.35537	4.87177	0.483473	0.62876	-7.19313	11.9039
lns_1	_cons	-2.14971	0.185871	-11.5656	6.15775e-31	-2.51401	-1.7854
lns_2	_cons	-1.98014	0.135779	-14.5835	3.57627e-48	-2.24626	-1.71402
lns_3	_cons	-1.49744	0.123859	-12.0898	1.19515e-33	-1.7402	-1.25468
lns_4	_cons	-3.08394	0.122291	-25.2181	2.53729e-140	-3.32363	-2.84426
_diparm1	sigma1	0.116519	0.0216574			0.0809434	0.167729
_diparm1	sigma2	0.13805	0.0187443			0.105794	0.18014
_diparm1	sigma3	0.223702	0.0277076			0.175485	0.285167
_diparm1	sigma4	0.0457785	0.00559829			0.0360219	0.0581775

## Sheet: Covariance matrix
		Comp_1	Comp_1	Comp_1	Comp_1	Comp_1	Comp_2	Comp_2	Comp_2	Comp_2	Comp_2	Comp_3	Comp_3	Comp_3	Comp_3	Comp_3	Comp_4	Comp_4	Comp_4	Comp_4	Comp_4	Prob_C1	Prob_C1	Prob_C1	Prob_C1	Prob_C1	Prob_C2	Prob_C2	Prob_C2	Prob_C2	Prob_C2	Prob_C3	Prob_C3	Prob_C3	Prob_C3	Prob_C3	lns_1	lns_2	lns_3	lns_4
		AQLQ_S	age10	c.age10#c.age10	female	_cons	AQLQ_S	age10	c.age10#c.age10	female	_cons	AQLQ_S	age10	c.age10#c.age10	female	_cons	AQLQ_S	age10	c.age10#c.age10	female	_cons	AQLQ_S	age10	c.age10#c.age10	female	_cons	AQLQ_S	age10	c.age10#c.age10	female	_cons	AQLQ_S	age10	c.age10#c.age10	female	_cons	_cons	_cons	_cons	_cons
Comp_1	AQLQ_S	0.000555653	-0.000265298	2.27611e-05	-0.000146376	0.000169845	-0.0012625	-0.00132053	0.000146496	8.27341e-05	0.00283004	4.7083e-05	0.00161934	-0.000163203	-0.00125411	-0.00188828	0.000155924	-0.00020788	2.08421e-05	1.75735e-05	0.000453771	-0.0374701	0.0340181	-0.00356036	-0.00512218	-0.0467598	0.0166771	0.00630684	-0.000387521	-0.00259279	-0.0286125	-0.0292094	0.0218017	-0.00218373	-0.00906654	-0.0295807	-0.00126664	-0.000194241	-0.000232595	0.000425441
Comp_1	age10	-0.000265298	0.00219715	-0.000225009	0.00010988	-0.00440231	-0.00110207	-0.00236588	0.000264061	0.000349573	0.0046222	-7.85932e-05	0.0033425	-0.000307676	-0.00140723	-0.00658336	1.80645e-05	-0.000337004	3.42246e-05	4.96273e-05	0.000801195	-0.0415687	0.0739337	-0.00796715	-0.0151923	-0.103679	0.0399325	0.00997911	-0.000534738	-0.00158283	-0.0497055	-0.0329541	0.0602745	-0.00621785	-0.0178303	-0.0957311	0.000271878	-0.00126859	-0.00141016	-0.00076923
Comp_1	c.age10#c.age10	2.27611e-05	-0.000225009	2.38901e-05	-7.30399e-06	0.000435989	0.000119759	0.000263133	-2.93937e-05	-3.99483e-05	-0.000512874	1.79795e-05	-0.000338699	3.18182e-05	0.00016083	0.00060425	-7.55478e-06	4.03095e-05	-4.1592e-06	-5.37329e-06	-9.25438e-05	0.00484626	-0.00822907	0.000889485	0.00153009	0.01161	-0.00448494	-0.000840234	2.9701e-05	0.000171421	0.00499033	0.00391903	-0.00654736	0.000686118	0.00190868	0.0100508	-4.12997e-06	0.000135911	0.000133162	6.43877e-05
Comp_1	female	-0.000146376	0.00010988	-7.30399e-06	0.000691666	-0.000536445	0.000592049	-0.000241209	2.14929e-05	0.000149943	0.000473571	-0.000161988	-0.00050057	4.14099e-05	0.000829935	0.00101345	7.41209e-05	1.45324e-05	-8.48818e-07	-2.47254e-05	-3.49839e-05	0.00361535	-0.00360477	0.000293461	0.00338343	0.00535097	-0.00182118	-0.00247879	0.000261465	0.00219153	0.0055709	0.00160882	-0.00269338	0.000179033	0.00874481	0.00344247	-0.00036481	-0.000189151	0.000378324	-0.000208357
Comp_1	_cons	0.000169845	-0.00440231	0.000435989	-0.000536445	0.010503	0.00410793	0.00662443	-0.000744832	-0.000743869	-0.0132263	-0.000301868	-0.0107604	0.000962081	0.00431561	0.0239048	-7.14727e-05	0.000909004	-9.36185e-05	-0.00013584	-0.00203882	0.154172	-0.201438	0.0212913	0.0303349	0.292696	-0.0975542	-0.0324962	0.0018566	0.00665314	0.151074	0.127251	-0.169604	0.0169939	0.0342554	0.298277	-0.00417331	0.00250532	0.00553761	-0.000194254
Comp_2	AQLQ_S	-0.0012625	-0.00110207	0.000119759	0.000592049	0.00410793	0.0198349	0.00492561	-0.000617761	0.000775413	-0.0124735	0.00124328	-0.0152271	0.00142623	0.0106502	0.0229773	-0.000596335	0.00126625	-0.000127381	-0.000205554	-0.00282431	0.360999	-0.34359	0.0347208	0.047306	0.499404	-0.122841	-0.103667	0.00926057	0.0311926	0.321212	0.309698	-0.253052	0.0241593	0.072611	0.400439	-0.00126739	0.00202157	0.00887779	0.000148661
Comp_2	age10	-0.00132053	-0.00236588	0.000263133	-0.000241209	0.00662443	0.00492561	0.0351768	-0.00376805	-0.00442848	-0.0723212	0.00248086	-0.0154279	0.00153235	0.00969744	0.0178286	-0.000131509	0.0015555	-0.000146925	-2.43561e-05	-0.00407611	0.416872	-0.426546	0.0456306	0.102622	0.527483	-0.286503	-0.0101368	-0.00430336	0.00132925	0.290829	0.35374	-0.323101	0.0347092	0.11079	0.409938	0.00266871	0.0138402	0.00531438	-0.00397641
Comp_2	c.age10#c.age10	0.000146496	0.000264061	-2.93937e-05	2.14929e-05	-0.000744832	-0.000617761	-0.00376805	0.000407165	0.000480012	0.00766454	-0.000262227	0.00179513	-0.000177059	-0.0011233	-0.00219602	1.1787e-05	-0.00017377	1.64151e-05	4.16459e-06	0.000454072	-0.0473028	0.048216	-0.00514615	-0.0112087	-0.0604055	0.0321251	0.000444141	0.000559419	-0.000187304	-0.031046	-0.0401468	0.0366398	-0.00391761	-0.0121867	-0.0476638	-0.000229586	-0.00147713	-0.000649712	0.00046205
Comp_2	female	8.27341e-05	0.000349573	-3.99483e-05	0.000149943	-0.000743869	0.000775413	-0.00442848	0.000480012	0.00214002	0.00782502	-0.000389398	0.0011066	-0.000126452	-0.000576043	-0.000236085	5.23735e-05	-0.000105103	9.39671e-06	-3.72695e-05	0.000351481	-0.0366835	0.0455179	-0.00510865	-0.0125153	-0.0514681	0.0353183	-0.0218626	0.00316059	0.00970576	0.00727065	-0.0315622	0.0376791	-0.00439727	-0.0106441	-0.0410466	-0.00108096	-0.0034085	0.000133938	7.91606e-05
Comp_2	_cons	0.00283004	0.0046222	-0.000512874	0.000473571	-0.0132263	-0.0124735	-0.0723212	0.00766454	0.00782502	0.152543	-0.00541419	0.0304974	-0.00303964	-0.019681	-0.0330792	0.000515892	-0.00319967	0.00030434	5.36896e-05	0.00829842	-0.854914	0.866048	-0.0924086	-0.209958	-1.06667	0.557951	0.0771807	0.0021274	-0.0121521	-0.689017	-0.727403	0.650186	-0.0695459	-0.230227	-0.810029	-0.00624799	-0.0279943	-0.0107254	0.00665583
Comp_3	AQLQ_S	4.7083e-05	-7.85932e-05	1.79795e-05	-0.000161988	-0.000301868	0.00124328	0.00248086	-0.000262227	-0.000389398	-0.00541419	0.00191608	0.000576337	-8.89485e-06	0.000656196	-0.00747595	-0.000121375	0.000101653	-8.82534e-06	8.39195e-06	-0.000318453	0.0435711	-0.0437655	0.00459147	0.0109686	0.0529986	-0.0258519	-0.00552045	0.000214886	0.00125028	0.0324498	0.0440265	-0.024272	0.0027914	0.0124627	0.00156701	0.00286786	0.00168257	-0.000361107	0.000662171
Comp_3	age10	0.00161934	0.0033425	-0.000338699	-0.00050057	-0.0107604	-0.0152271	-0.0154279	0.00179513	0.0011066	0.0304974	0.000576337	0.0342197	-0.00314881	-0.0149518	-0.0699903	0.000364223	-0.00218245	0.00022234	0.000305625	0.00481346	-0.519766	0.516554	-0.0536113	-0.0584318	-0.752476	0.258674	0.0402168	9.15112e-05	-0.0308541	-0.303995	-0.43434	0.426149	-0.0423421	-0.0783528	-0.745708	0.00863174	-0.0036646	-0.0141119	0.00553644
Comp_3	c.age10#c.age10	-0.000163203	-0.000307676	3.18182e-05	4.14099e-05	0.000962081	0.00142623	0.00153235	-0.000177059	-0.000126452	-0.00303964	-8.89485e-06	-0.00314881	0.000294412	0.00138867	0.00612868	-4.93595e-05	0.000214169	-2.17783e-05	-2.73769e-05	-0.00047622	0.0492915	-0.0496334	0.0051672	0.00598295	0.0716419	-0.0252609	-0.00351726	-4.58409e-05	0.00286033	0.0285778	0.0411637	-0.0405089	0.00406298	0.00780891	0.0688397	-0.000525735	0.000413007	0.00119184	-0.000465315
Comp_3	female	-0.00125411	-0.00140723	0.00016083	0.000829935	0.00431561	0.0106502	0.00969744	-0.0011233	-0.000576043	-0.019681	0.000656196	-0.0149518	0.00138867	0.0139796	0.0216532	-0.000205581	0.00111452	-0.000109792	-0.000202603	-0.00255159	0.324873	-0.310869	0.0320221	0.0350434	0.450117	-0.158424	-0.0398098	0.00178211	0.0210607	0.213803	0.275744	-0.221391	0.0215317	0.0691292	0.344839	-0.00151689	0.00214576	0.00896552	-0.00268656
Comp_3	_cons	-0.00188828	-0.00658336	0.00060425	0.00101345	0.0239048	0.0229773	0.0178286	-0.00219602	-0.000236085	-0.0330792	-0.00747595	-0.0699903	0.00612868	0.0216532	0.17881	0.000366683	0.0033919	-0.000356305	-0.000613914	-0.00692811	0.804394	-0.773409	0.0795534	0.05144	1.19122	-0.354802	-0.0513389	-0.00132084	0.0510222	0.430241	0.661097	-0.722627	0.0698417	0.0636933	1.49108	-0.0406766	-4.36595e-05	0.0327251	-0.0152835
Comp_4	AQLQ_S	0.000155924	1.80645e-05	-7.55478e-06	7.41209e-05	-7.14727e-05	-0.000596335	-0.000131509	1.1787e-05	5.23735e-05	0.000515892	-0.000121375	0.000364223	-4.93595e-05	-0.000205581	0.000366683	0.000611988	-0.00029358	3.26559e-05	-5.40615e-06	0.000512558	-0.0161785	0.0190898	-0.00207657	-0.000586437	-0.0277925	0.00504925	0.00365017	-0.000345699	-0.000889709	-0.0105504	-0.0135537	0.0139902	-0.00158052	-0.000953885	-0.0178506	-0.00144135	0.000285514	0.000248345	-0.000436387
Comp_4	age10	-0.00020788	-0.000337004	4.03095e-05	1.45324e-05	0.000909004	0.00126625	0.0015555	-0.00017377	-0.000105103	-0.00319967	0.000101653	-0.00218245	0.000214169	0.00111452	0.0033919	-0.00029358	0.000599247	-6.24403e-05	-5.41553e-05	-0.00123103	0.0468826	-0.0528009	0.00564085	0.00752606	0.0746448	-0.0275182	-0.00658541	0.000309902	0.00370727	0.03536	0.0391024	-0.0426399	0.00453747	0.00881246	0.0659485	0.000382243	0.000123226	0.000685323	-0.000723721
Comp_4	c.age10#c.age10	2.08421e-05	3.42246e-05	-4.1592e-06	-8.48818e-07	-9.36185e-05	-0.000127381	-0.000146925	1.64151e-05	9.39671e-06	0.00030434	-8.82534e-06	0.00022234	-2.17783e-05	-0.000109792	-0.000356305	3.26559e-05	-6.24403e-05	6.61069e-06	6.24883e-06	0.000124675	-0.00476799	0.00538294	-0.000574771	-0.000649985	-0.00776931	0.00269521	0.00069803	-3.55222e-05	-0.000380809	-0.00358906	-0.00399816	0.00441242	-0.000470078	-0.000769078	-0.00700069	-2.66056e-05	-2.78087e-06	-7.12077e-05	8.00418e-05
Comp_4	female	1.75735e-05	4.96273e-05	-5.37329e-06	-2.47254e-05	-0.00013584	-0.000205554	-2.43561e-05	4.16459e-06	-3.72695e-05	5.36896e-05	8.39195e-06	0.000305625	-2.73769e-05	-0.000202603	-0.000613914	-5.40615e-06	-5.41553e-05	6.24883e-06	8.02513e-05	5.19438e-05	-0.00558439	0.00623847	-0.0006164	0.000613353	-0.0113658	0.00243997	0.00320266	-0.000310357	-0.000624014	-0.00884247	-0.00472098	0.00487146	-0.000451834	-3.34362e-05	-0.0102273	0.000166877	0.000125265	-0.00019729	0.000138893
Comp_4	_cons	0.000453771	0.000801195	-9.25438e-05	-3.49839e-05	-0.00203882	-0.00282431	-0.00407611	0.000454072	0.000351481	0.00829842	-0.000318453	0.00481346	-0.00047622	-0.00255159	-0.00692811	0.000512558	-0.00123103	0.000124675	5.19438e-05	0.00271073	-0.104457	0.118965	-0.0127531	-0.0225541	-0.160379	0.0662399	0.0122759	-0.000361556	-0.00765955	-0.077182	-0.086238	0.0939681	-0.0100285	-0.0254933	-0.136471	-0.00147958	-0.000947743	-0.00135513	0.0010213
Prob_C1	AQLQ_S	-0.0374701	-0.0415687	0.00484626	0.00361535	0.154172	0.360999	0.416872	-0.0473028	-0.0366835	-0.854914	0.0435711	-0.519766	0.0492915	0.324873	0.804394	-0.0161785	0.0468826	-0.00476799	-0.00558439	-0.104457	13.0984	-12.1214	1.25013	1.36979	17.3799	-5.83286	-1.15177	0.0181474	0.673863	7.63827	11.3658	-9.39807	0.948365	1.82592	14.8133	-0.0784204	0.124283	0.261664	-0.106822
Prob_C1	age10	0.0340181	0.0739337	-0.00822907	-0.00360477	-0.201438	-0.34359	-0.426546	0.048216	0.0455179	0.866048	-0.0437655	0.516554	-0.0496334	-0.310869	-0.773409	0.0190898	-0.0528009	0.00538294	0.00623847	0.118965	-12.1214	12.7857	-1.3327	-1.80726	-18.2298	6.3571	1.31765	-0.0347208	-0.630222	-8.15602	-10.3238	9.85674	-1.00719	-2.2691	-15.2128	0.000547804	-0.154082	-0.224456	0.0542078
Prob_C1	c.age10#c.age10	-0.00356036	-0.00796715	0.000889485	0.000293461	0.0212913	0.0347208	0.0456306	-0.00514615	-0.00510865	-0.0924086	0.00459147	-0.0536113	0.0051672	0.0320221	0.0795534	-0.00207657	0.00564085	-0.000574771	-0.0006164	-0.0127531	1.25013	-1.3327	0.139431	0.195157	1.88689	-0.672945	-0.125699	0.00219989	0.0621706	0.833335	1.06248	-1.02648	0.105418	0.242137	1.56866	0.00130616	0.0170169	0.0225141	-0.00544507
Prob_C1	female	-0.00512218	-0.0151923	0.00153009	0.00338343	0.0303349	0.047306	0.102622	-0.0112087	-0.0125153	-0.209958	0.0109686	-0.0584318	0.00598295	0.0350434	0.05144	-0.000586437	0.00752606	-0.000649985	0.000613353	-0.0225541	1.36979	-1.80726	0.195157	0.939386	1.86386	-1.19303	-0.27151	0.00941458	0.0374551	1.57604	1.07456	-1.33543	0.143989	0.961702	1.29425	0.0494324	0.0567324	0.00847498	0.0210468
Prob_C1	_cons	-0.0467598	-0.103679	0.01161	0.00535097	0.292696	0.499404	0.527483	-0.0604055	-0.0514681	-1.06667	0.0529986	-0.752476	0.0716419	0.450117	1.19122	-0.0277925	0.0746448	-0.00776931	-0.0113658	-0.160379	17.3799	-18.2298	1.88689	1.86386	27.0927	-8.54653	-2.01048	0.0720287	0.994505	11.4738	14.9007	-14.1708	1.4333	2.57474	23.045	-0.075803	0.161336	0.352298	-0.111807
Prob_C2	AQLQ_S	0.0166771	0.0399325	-0.00448494	-0.00182118	-0.0975542	-0.122841	-0.286503	0.0321251	0.0353183	0.557951	-0.0258519	0.258674	-0.0252609	-0.158424	-0.354802	0.00504925	-0.0275182	0.00269521	0.00243997	0.0662399	-5.83286	6.3571	-0.672945	-1.19303	-8.54653	4.27839	-0.0917607	0.0737428	-0.248835	-3.12303	-4.86735	4.82417	-0.507122	-1.37835	-6.91553	-0.0415635	-0.101134	-0.0941228	0.04705
Prob_C2	age10	0.00630684	0.00997911	-0.000840234	-0.00247879	-0.0324962	-0.103667	-0.0101368	0.000444141	-0.0218626	0.0771807	-0.00552045	0.0402168	-0.00351726	-0.0398098	-0.0513389	0.00365017	-0.00658541	0.00069803	0.00320266	0.0122759	-1.15177	1.31765	-0.125699	-0.27151	-2.01048	-0.0917607	2.67869	-0.290544	-0.335037	-5.6894	-0.949472	0.81343	-0.0623597	-0.438309	-1.32742	-9.1493e-05	0.0421715	-0.0391388	-0.0384579
Prob_C2	c.age10#c.age10	-0.000387521	-0.000534738	2.9701e-05	0.000261465	0.0018566	0.00926057	-0.00430336	0.000559419	0.00316059	0.0021274	0.000214886	9.15112e-05	-4.58409e-05	0.00178211	-0.00132084	-0.000345699	0.000309902	-3.55222e-05	-0.000310357	-0.000361556	0.0181474	-0.0347208	0.00219989	0.00941458	0.0720287	0.0737428	-0.290544	0.0329886	0.0352611	0.55215	0.0114135	-0.00137794	-0.00238799	0.0251672	0.0156398	0.000564395	-0.0069515	0.00239855	0.00527285
Prob_C2	female	-0.00259279	-0.00158283	0.000171421	0.00219153	0.00665314	0.0311926	0.00132925	-0.000187304	0.00970576	-0.0121521	0.00125028	-0.0308541	0.00286033	0.0210607	0.0510222	-0.000889709	0.00370727	-0.000380809	-0.000624014	-0.00765955	0.673863	-0.630222	0.0621706	0.0374551	0.994505	-0.248835	-0.335037	0.0352611	0.227761	0.767611	0.568818	-0.456067	0.0415617	0.0787459	0.829257	-0.00433747	-0.0150778	0.0184195	-0.00605141
Prob_C2	_cons	-0.0286125	-0.0497055	0.00499033	0.0055709	0.151074	0.321212	0.290829	-0.031046	0.00727065	-0.689017	0.0324498	-0.303995	0.0285778	0.213803	0.430241	-0.0105504	0.03536	-0.00358906	-0.00884247	-0.077182	7.63827	-8.15602	0.833335	1.57604	11.4738	-3.12303	-5.6894	0.55215	0.767611	15.2009	6.43133	-5.92369	0.573741	2.0681	8.92562	-0.00538833	0.0221597	0.171296	0.0249163
Prob_C3	AQLQ_S	-0.0292094	-0.0329541	0.00391903	0.00160882	0.127251	0.309698	0.35374	-0.0401468	-0.0315622	-0.727403	0.0440265	-0.43434	0.0411637	0.275744	0.661097	-0.0135537	0.0391024	-0.00399816	-0.00472098	-0.086238	11.3658	-10.3238	1.06248	1.07456	14.9007	-4.86735	-0.949472	0.0114135	0.568818	6.43133	9.98725	-8.06457	0.81377	1.44949	12.7275	-0.0874666	0.108034	0.232042	-0.0997135
Prob_C3	age10	0.0218017	0.0602745	-0.00654736	-0.00269338	-0.169604	-0.253052	-0.323101	0.0366398	0.0376791	0.650186	-0.024272	0.426149	-0.0405089	-0.221391	-0.722627	0.0139902	-0.0426399	0.00441242	0.00487146	0.0939681	-9.39807	9.85674	-1.02648	-1.33543	-14.1708	4.82417	0.81343	-0.00137794	-0.456067	-5.92369	-8.06457	8.26253	-0.849772	-1.565	-13.3339	0.0661705	-0.126623	-0.184314	0.0578877
Prob_C3	c.age10#c.age10	-0.00218373	-0.00621785	0.000686118	0.000179033	0.0169939	0.0241593	0.0347092	-0.00391761	-0.00439727	-0.0695459	0.0027914	-0.0423421	0.00406298	0.0215317	0.0698417	-0.00158052	0.00453747	-0.000470078	-0.000451834	-0.0100285	0.948365	-1.00719	0.105418	0.143989	1.4333	-0.507122	-0.0623597	-0.00238799	0.0415617	0.573741	0.81377	-0.849772	0.0884129	0.163924	1.34714	-0.00491535	0.0143984	0.0169738	-0.00586432
Prob_C3	female	-0.00906654	-0.0178303	0.00190868	0.00874481	0.0342554	0.072611	0.11079	-0.0121867	-0.0106441	-0.230227	0.0124627	-0.0783528	0.00780891	0.0691292	0.0636933	-0.000953885	0.00881246	-0.000769078	-3.34362e-05	-0.0254933	1.82592	-2.2691	0.242137	0.961702	2.57474	-1.37835	-0.438309	0.0251672	0.0787459	2.0681	1.44949	-1.565	0.163924	1.22668	1.49758	0.0585704	0.0567314	0.0215851	0.0211188
Prob_C3	_cons	-0.0295807	-0.0957311	0.0100508	0.00344247	0.298277	0.400439	0.409938	-0.0476638	-0.0410466	-0.810029	0.00156701	-0.745708	0.0688397	0.344839	1.49108	-0.0178506	0.0659485	-0.00700069	-0.0102273	-0.136471	14.8133	-15.2128	1.56866	1.29425	23.045	-6.91553	-1.32742	0.0156398	0.829257	8.92562	12.7275	-13.3339	1.34714	1.49758	23.7342	-0.292195	0.119695	0.367628	-0.151456
lns_1	_cons	-0.00126664	0.000271878	-4.12997e-06	-0.00036481	-0.00417331	-0.00126739	0.00266871	-0.000229586	-0.00108096	-0.00624799	0.00286786	0.00863174	-0.000525735	-0.00151689	-0.0406766	-0.00144135	0.000382243	-2.66056e-05	0.000166877	-0.00147958	-0.0784204	0.000547804	0.00130616	0.0494324	-0.075803	-0.0415635	-9.1493e-05	0.000564395	-0.00433747	-0.00538833	-0.0874666	0.0661705	-0.00491535	0.0585704	-0.292195	0.034548	0.00313401	-0.0126787	0.00926651
lns_2	_cons	-0.000194241	-0.00126859	0.000135911	-0.000189151	0.00250532	0.00202157	0.0138402	-0.00147713	-0.0034085	-0.0279943	0.00168257	-0.0036646	0.000413007	0.00214576	-4.36595e-05	0.000285514	0.000123226	-2.78087e-06	0.000125265	-0.000947743	0.124283	-0.154082	0.0170169	0.0567324	0.161336	-0.101134	0.0421715	-0.0069515	-0.0150778	0.0221597	0.108034	-0.126623	0.0143984	0.0567314	0.119695	0.00313401	0.0184361	-5.90706e-05	0.00199552
lns_3	_cons	-0.000232595	-0.00141016	0.000133162	0.000378324	0.00553761	0.00887779	0.00531438	-0.000649712	0.000133938	-0.0107254	-0.000361107	-0.0141119	0.00119184	0.00896552	0.0327251	0.000248345	0.000685323	-7.12077e-05	-0.00019729	-0.00135513	0.261664	-0.224456	0.0225141	0.00847498	0.352298	-0.0941228	-0.0391388	0.00239855	0.0184195	0.171296	0.232042	-0.184314	0.0169738	0.0215851	0.367628	-0.0126787	-5.90706e-05	0.0153411	-0.00467517
lns_4	_cons	0.000425441	-0.00076923	6.43877e-05	-0.000208357	-0.000194254	0.000148661	-0.00397641	0.00046205	7.91606e-05	0.00665583	0.000662171	0.00553644	-0.000465315	-0.00268656	-0.0152835	-0.000436387	-0.000723721	8.00418e-05	0.000138893	0.0010213	-0.106822	0.0542078	-0.00544507	0.0210468	-0.111807	0.04705	-0.0384579	0.00527285	-0.00605141	0.0249163	-0.0997135	0.0578877	-0.00586432	0.0211188	-0.151456	0.00926651	0.00199552	-0.00467517	0.0149551
